# Supplementary material for: A topological refactoring design strategy yields highly stable granulopoietic proteins
Source: Nat Commun. 2022 May 26;13:2948. doi: 10.1038/s41467-022-30157-2 (PMC9135769; doi:10.1038/s41467-022-30157-2)
Supplement: Supplementary file 9 — Source Data [file 41467_2022_30157_MOESM9_ESM.xlsx]

## Sheet: Fig2A
G-CSF conc(ng/ml)	normalised proliferation	Standard deviation	G-CSF x_fit	G-CSF y_fit	Boskar3 ng/ml	Boskar3 prolif	B3 standard.dev	Boskar3 fit x	Boskar3 fit y	Boskar4 ng/ml	Boskar4 prolif	B4 standard.dev	Boskar4 fit x	Boskar4 fit y
20	93.9369	3.6777	1e-07	0.7486	20000	100	16.2784	0.01	0.6381	20000	100	14.9944	1e-07	-1.05
4	100	5.9478	1.13e-07	0.7487	4000	78.6877	5.6183	0.0107	0.6383	4000	93.288	5.4193	1.13e-07	-1.05
0.8	87.157	2.9061	1.29e-07	0.7488	800	53.6153	5.9035	0.0115	0.6386	800	85.2638	6.8637	1.29e-07	-1.05
0.16	68.8315	5.1465	1.46e-07	0.749	160	16.6691	3.0551	0.0124	0.6389	160	77.6379	4.8967	1.46e-07	-1.05
0.032	40.03	3.4678	1.65e-07	0.7492	32	4.8127	3.6729	0.0133	0.6392	32	54.658	6.5532	1.65e-07	-1.05
0.0064	11.9894	1.2866	1.88e-07	0.7493	6.4	0.8193	2.1476	0.0143	0.6395	6.4	18.1428	2.1654	1.88e-07	-1.05
0.00128	4.1804	0.9082	2.13e-07	0.7496	1.28	0	1.2791	0.0154	0.6398	1.28	3.7119	1.8265	2.13e-07	-1.05
0.000256	1.8939	0.4534	2.41e-07	0.7498	0.256	1.0876	1.8598	0.0165	0.6402	0.256	1.2201	1.2907	2.41e-07	-1.05
5.12e-05	2.5222	0.3214	2.74e-07	0.7501	0.0512	1.8819	2.0949	0.0178	0.6406	0.0512	0	0.6757	2.74e-07	-1.05
1.02e-05	0	0.6624	3.11e-07	0.7504	0.0102	2.3354	2.8828	0.0191	0.641	0.0102	0.00958	0.5319	3.11e-07	-1.05
			3.52e-07	0.7507				0.0205	0.6415				3.52e-07	-1.05
			4e-07	0.7511				0.0221	0.6419				4e-07	-1.05
			4.53e-07	0.7515				0.0237	0.6424				4.53e-07	-1.05
			5.14e-07	0.752				0.0255	0.643				5.14e-07	-1.05
			5.83e-07	0.7525				0.0274	0.6436				5.83e-07	-1.05
			6.61e-07	0.7531				0.0294	0.6442				6.61e-07	-1.05
			7.5e-07	0.7537				0.0316	0.6448				7.5e-07	-1.05
			8.51e-07	0.7544				0.034	0.6455				8.51e-07	-1.05
			9.65e-07	0.7552				0.0365	0.6463				9.65e-07	-1.05
			1.09e-06	0.7561				0.0392	0.6471				1.09e-06	-1.05
			1.24e-06	0.7571				0.0422	0.6479				1.24e-06	-1.05
			1.41e-06	0.7582				0.0453	0.6488				1.41e-06	-1.05
			1.6e-06	0.7594				0.0487	0.6498				1.6e-06	-1.05
			1.81e-06	0.7608				0.0523	0.6508				1.81e-06	-1.05
			2.05e-06	0.7623				0.0562	0.6519				2.05e-06	-1.05
			2.33e-06	0.764				0.0604	0.6531				2.33e-06	-1.05
			2.64e-06	0.7659				0.0649	0.6543				2.64e-06	-1.05
			3e-06	0.768				0.0698	0.6557				3e-06	-1.05
			3.4e-06	0.7704				0.075	0.6571				3.4e-06	-1.05
			3.85e-06	0.773				0.0806	0.6586				3.85e-06	-1.05
			4.37e-06	0.7759				0.0866	0.6602				4.37e-06	-1.05
			4.96e-06	0.7792				0.0931	0.6619				4.96e-06	-1.05
			5.62e-06	0.7828				0.1	0.6638				5.62e-06	-1.05
			6.38e-06	0.7869				0.108	0.6657				6.38e-06	-1.05
			7.23e-06	0.7914				0.116	0.6678				7.23e-06	-1.05
			8.2e-06	0.7964				0.124	0.6701				8.2e-06	-1.05
			9.31e-06	0.8021				0.133	0.6724				9.31e-06	-1.05
			1.06e-05	0.8083				0.143	0.675				1.06e-05	-1.05
			1.2e-05	0.8153				0.154	0.6777				1.2e-05	-1.05
			1.36e-05	0.823				0.166	0.6806				1.36e-05	-1.05
			1.54e-05	0.8317				0.178	0.6837				1.54e-05	-1.05
			1.75e-05	0.8413				0.191	0.6869				1.75e-05	-1.05
			1.98e-05	0.852				0.205	0.6905				1.98e-05	-1.05
			2.25e-05	0.864				0.221	0.6942				2.25e-05	-1.05
			2.55e-05	0.8773				0.237	0.6982				2.55e-05	-1.05
			2.89e-05	0.8922				0.255	0.7024				2.89e-05	-1.05
			3.28e-05	0.9087				0.274	0.707				3.28e-05	-1.05
			3.72e-05	0.9272				0.294	0.7118				3.72e-05	-1.05
			4.22e-05	0.9477				0.316	0.717				4.22e-05	-1.05
			4.78e-05	0.9706				0.34	0.7225				4.78e-05	-1.05
			5.42e-05	0.9961				0.365	0.7284				5.42e-05	-1.05
			6.15e-05	1.0245				0.392	0.7347				6.15e-05	-1.05
			6.98e-05	1.0561				0.422	0.7413				6.98e-05	-1.05
			7.91e-05	1.0913				0.453	0.7485				7.91e-05	-1.05
			8.98e-05	1.1306				0.487	0.7561				8.98e-05	-1.05
			0.000102	1.1742				0.523	0.7642				0.000102	-1.05
			0.000115	1.2229				0.562	0.7729				0.000115	-1.05
			0.000131	1.277				0.604	0.7821				0.000131	-1.05
			0.000149	1.3373				0.649	0.7919				0.000149	-1.05
			0.000168	1.4044				0.698	0.8024				0.000168	-1.05
			0.000191	1.4791				0.75	0.8136				0.000191	-1.04
			0.000217	1.5621				0.806	0.8256				0.000217	-1.04
			0.000246	1.6546				0.866	0.8383				0.000246	-1.04
			0.000279	1.7574				0.931	0.8519				0.000279	-1.04
			0.000316	1.8717				1	0.8664				0.000316	-1.04
			0.000359	1.9988				1.07	0.8819				0.000359	-1.04
			0.000407	2.14				1.15	0.8983				0.000407	-1.04
			0.000461	2.2969				1.24	0.9159				0.000461	-1.04
			0.000523	2.4712				1.33	0.9347				0.000523	-1.04
			0.000594	2.6647				1.43	0.9546				0.000594	-1.04
			0.000673	2.8794				1.54	0.976				0.000673	-1.04
			0.000764	3.1176				1.65	0.9987				0.000764	-1.04
			0.000866	3.3817				1.78	1.0229				0.000866	-1.04
			0.000982	3.6742				1.91	1.0488				0.000982	-1.04
			0.00111	3.9981				2.05	1.0763				0.00111	-1.03
			0.00126	4.3565				2.21	1.1057				0.00126	-1.03
			0.00143	4.7527				2.37	1.137				0.00143	-1.03
			0.00163	5.1904				2.55	1.1704				0.00163	-1.03
			0.00184	5.6733				2.74	1.206				0.00184	-1.03
			0.00209	6.2056				2.94	1.2439				0.00209	-1.02
			0.00237	6.7917				3.16	1.2843				0.00237	-1.02
			0.00269	7.436				3.4	1.3274				0.00269	-1.02
			0.00305	8.1435				3.65	1.3734				0.00305	-1.01
			0.00346	8.919				3.92	1.4223				0.00346	-1.01
			0.00392	9.7676				4.22	1.4745				0.00392	-1
			0.00445	10.6944				4.53	1.5301				0.00445	-0.999
			0.00505	11.7046				4.87	1.5894				0.00505	-0.994
			0.00573	12.8032				5.23	1.6525				0.00573	-0.987
			0.00649	13.9949				5.62	1.7198				0.00649	-0.98
			0.00737	15.2842				6.04	1.7914				0.00737	-0.972
			0.00835	16.675				6.49	1.8677				0.00835	-0.964
			0.00947	18.1707				6.98	1.949				0.00947	-0.954
			0.0107	19.7739				7.5	2.0356				0.0107	-0.943
			0.0122	21.486				8.06	2.1278				0.0122	-0.931
			0.0138	23.3075				8.66	2.226				0.0138	-0.917
			0.0157	25.2375				9.31	2.3305				0.0157	-0.902
			0.0178	27.2735				10	2.4418				0.0178	-0.885
			0.0202	29.4118				10.7	2.5602				0.0202	-0.866
			0.0229	31.6466				11.5	2.6862				0.0229	-0.845
			0.0259	33.9708				12.4	2.8203				0.0259	-0.821
			0.0294	36.3752				13.3	2.9629				0.0294	-0.795
			0.0334	38.8493				14.3	3.1147				0.0334	-0.766
			0.0379	41.3812				15.4	3.276				0.0379	-0.733
			0.0429	43.9574				16.5	3.4476				0.0429	-0.696
			0.0487	46.5637				17.8	3.63				0.0487	-0.656
			0.0552	49.1852				19.1	3.8238				0.0552	-0.61
			0.0626	51.8064				20.5	4.0297				0.0626	-0.559
			0.071	54.4121				22.1	4.2485				0.071	-0.503
			0.0806	56.9873				23.7	4.4808				0.0806	-0.44
			0.0914	59.5177				25.5	4.7274				0.0914	-0.37
			0.104	61.99				27.4	4.9892				0.1037	-0.292
			0.118	64.3923				29.4	5.2669				0.1176	-0.204
			0.133	66.714				31.6	5.5614				0.1334	-0.107
			0.151	68.9462				34	5.8736				0.1512	0.000819
			0.172	71.0817				36.5	6.2046				0.1715	0.121
			0.195	73.1148				39.2	6.5551				0.1946	0.255
			0.221	75.0417				42.2	6.9264				0.2207	0.405
			0.25	76.8601				45.3	7.3193				0.2503	0.571
			0.284	78.5692				48.7	7.7349				0.2839	0.755
			0.322	80.1693				52.3	8.1743				0.322	0.96
			0.365	81.662				56.2	8.6387				0.3652	1.19
			0.414	83.0499				60.4	9.1292				0.4142	1.44
			0.47	84.3364				64.9	9.6468				0.4698	1.72
			0.533	85.5254				69.8	10.1929				0.5328	2.03
			0.604	86.6213				75	10.7684				0.6043	2.38
			0.685	87.6291				80.6	11.3747				0.6854	2.76
			0.777	88.5537				86.6	12.0127				0.7774	3.19
			0.882	89.4002				93.1	12.6838				0.8817	3.65
			1	90.1737				100	13.3889				1	4.1714
			1.1342	90.8793				107.461	14.1292				1.1342	4.7416
			1.2864	91.5219				115.478	14.9057				1.2864	5.3696
			1.459	92.1064				124.094	15.7194				1.459	6.0605
			1.6548	92.6372				133.352	16.5711				1.6548	6.8193
			1.8769	93.1188				143.301	17.4618				1.8769	7.6511
			2.1288	93.5552				153.993	18.3921				2.1288	8.5612
			2.4144	93.9503				165.482	19.3627				2.4144	9.5551
			2.7384	94.3077				177.828	20.3741				2.7384	10.6379
			3.1059	94.6307				191.095	21.4268				3.1059	11.8146
			3.5227	94.9224				205.352	22.5208				3.5227	13.0901
			3.9954	95.1857				220.673	23.6564				3.9954	14.4684
			4.5316	95.4232				237.137	24.8333				4.5316	15.9532
			5.1397	95.6373				254.83	26.0514				5.1397	17.5474
			5.8294	95.8302				273.842	27.3101				5.8294	19.2528
			6.6117	96.004				294.273	28.6087				6.6117	21.0699
			7.4989	96.1604				316.228	29.9464				7.4989	22.9982
			8.5053	96.3012				339.821	31.322				8.5053	25.0354
			9.6466	96.4279				365.174	32.7342				9.6466	27.1776
			10.9411	96.5419				392.419	34.1813				10.9411	29.4193
			12.4094	96.6444				421.697	35.6615				12.4094	31.7531
			14.0746	96.7366				453.158	37.1728				14.0746	34.1699
			15.9634	96.8194				486.967	38.713				15.9634	36.6588
			18.1056	96.8938				523.299	40.2795				18.1056	39.2074
			20.5353	96.9607				562.341	41.8698				20.5353	41.8021
			23.291	97.0208				604.296	43.4809				23.291	44.428
			26.4165	97.0748				649.382	45.1098				26.4165	47.0696
			29.9614	97.1233				697.831	46.7534				29.9614	49.7111
			33.9821	97.1668				749.894	48.4084				33.9821	52.3365
			38.5423	97.2059				805.842	50.0715				38.5423	54.9304
			43.7144	97.2411				865.964	51.7391				43.7144	57.4779
			49.5807	97.2726				930.572	53.4079				49.5807	59.9654
			56.2341	97.3009				1000	55.0743				56.2341	62.3806
			63.7804	97.3263				1074.61	56.735				63.7804	64.7126
			72.3394	97.3491				1154.78	58.3864				72.3394	66.9523
			82.047	97.3696				1240.94	60.0252				82.047	69.0924
			93.0572	97.388				1333.52	61.6483				93.0572	71.1273
			105.545	97.4045				1433.01	63.2524				105.545	73.0533
			119.709	97.4193				1539.93	64.8347				119.709	74.8682
			135.773	97.4326				1654.82	66.3923				135.773	76.5712
			153.993	97.4445				1778.28	67.9227				153.993	78.1631
			174.658	97.4552				1910.95	69.4234				174.658	79.6457
			198.096	97.4648				2053.53	70.8923				198.096	81.0219
			224.679	97.4734				2206.73	72.3273				224.679	82.2952
			254.83	97.4812				2371.37	73.7269				254.83	83.47
			289.026	97.4881				2548.3	75.0894				289.026	84.5509
			327.812	97.4943				2738.42	76.4136				327.812	85.5429
			371.803	97.4999				2942.73	77.6983				371.803	86.4514
			421.697	97.5049				3162.28	78.9429				421.697	87.2817
			478.286	97.5094				3398.21	80.1467				478.286	88.0389
			542.469	97.5135				3651.74	81.3092				542.469	88.7285
			615.265	97.5171				3924.19	82.4303				615.265	89.3553
			697.831	97.5204				4216.97	83.5098				697.831	89.9244
			791.476	97.5233				4531.58	84.548				791.476	90.4403
			897.687	97.5259				4869.68	85.5451				897.687	90.9074
			1018.15	97.5282				5232.99	86.5016				1018.15	91.33
			1154.78	97.5304				5623.41	87.418				1154.78	91.7119
			1309.75	97.5322				6042.96	88.295				1309.75	92.0567
			1485.51	97.5339				6493.82	89.1333				1485.51	92.3678
			1684.85	97.5355				6978.31	89.9339				1684.85	92.6483
			1910.95	97.5368				7498.94	90.6977				1910.95	92.901
			2167.39	97.5381				8058.42	91.4255				2167.39	93.1285
			2458.24	97.5392				8659.64	92.1186				2458.24	93.3333
			2788.13	97.5401				9305.72	92.7781				2788.13	93.5175
			3162.28	97.541				10000	93.4049				3162.28	93.6832
			3586.64	97.5418				10746.1	94.0003				3586.64	93.8321
			4067.94	97.5425				11547.8	94.5654				4067.94	93.9659
			4613.84	97.5432				12409.4	95.1014				4613.84	94.086
			5232.99	97.5438				13335.2	95.6094				5232.99	94.1939
			5935.23	97.5443				14330.1	96.0906				5935.23	94.2908
			6731.7	97.5447				15399.3	96.5462				6731.7	94.3778
			7635.06	97.5451				16548.2	96.9772				7635.06	94.4558
			8659.64	97.5455				17782.8	97.3847				8659.64	94.5258
			9821.72	97.5459				19109.5	97.7699				9821.72	94.5887
			11139.7	97.5462				20535.3	98.1338				11139.7	94.645
			12634.6	97.5464				22067.3	98.4774				12634.6	94.6955
			14330.1	97.5467				23713.7	98.8017				14330.1	94.7409
			16253.1	97.5469				25483	99.1077				16253.1	94.7815
			18434.2	97.5471				27384.2	99.3962				18434.2	94.8179
			20908	97.5472				29427.3	99.6683				20908	94.8506
			23713.7	97.5474				31622.8	99.9246				23713.7	94.8799
			26896	97.5475				33982.1	100.166				26896	94.9061
			30505.3	97.5477				36517.4	100.394				30505.3	94.9296
			34598.9	97.5478				39241.9	100.608				34598.9	94.9507
			39241.9	97.5479				42169.7	100.809				39241.9	94.9696
			44507.9	97.548				45315.8	100.999				44507.9	94.9865
			50480.7	97.5481				48696.8	101.178				50480.7	95.0017
			57254.9	97.5481				52329.9	101.346				57254.9	95.0153
			64938.2	97.5482				56234.1	101.504				64938.2	95.0275
			73652.5	97.5483				60429.6	101.652				73652.5	95.0384
			83536.3	97.5483				64938.2	101.792				83536.3	95.0482
			94746.4	97.5484				69783.1	101.923				94746.4	95.057
			107461	97.5484				74989.4	102.046				107461	95.0648
			121881	97.5484				80584.2	102.162				121881	95.0719
			138237	97.5485				86596.4	102.271				138237	95.0782
			156788	97.5485				93057.2	102.373				156788	95.0838
			177828	97.5485				100000	102.469				177828	95.0889
			201691	97.5486				107461	102.559				201691	95.0934
			228757	97.5486				115478	102.644				228757	95.0975
			259455	97.5486				124094	102.724				259455	95.1011
			294273	97.5486				133352	102.798				294273	95.1044
			333762	97.5486				143301	102.868				333762	95.1073
			378552	97.5486				153993	102.934				378552	95.1099
			429351	97.5487				165482	102.996				429351	95.1123
			486968	97.5487				177828	103.054				486968	95.1144
			552316	97.5487				191095	103.108				552316	95.1163
			626434	97.5487				205353	103.159				626434	95.118
			710497	97.5487				220673	103.207				710497	95.1195
			805842	97.5487				237137	103.252				805842	95.1208
			913982	97.5487				254830	103.294				913982	95.122
			1.03663e+06	97.5487				273842	103.334				1.03663e+06	95.1231
			1.17574e+06	97.5487				294273	103.371				1.17574e+06	95.1241
			1.33352e+06	97.5487				316228	103.406				1.33352e+06	95.125
			1.51247e+06	97.5487				339821	103.438				1.51247e+06	95.1258
			1.71544e+06	97.5487				365174	103.469				1.71544e+06	95.1265
			1.94564e+06	97.5487				392419	103.498				1.94564e+06	95.1271
			2.20673e+06	97.5487				421697	103.525				2.20673e+06	95.1276
			2.50287e+06	97.5487				453158	103.55				2.50287e+06	95.1282
			2.83874e+06	97.5487				486968	103.574				2.83874e+06	95.1286
			3.21968e+06	97.5487				523299	103.596				3.21968e+06	95.129
			3.65174e+06	97.5488				562341	103.617				3.65174e+06	95.1294
			4.14178e+06	97.5488				604296	103.636				4.14178e+06	95.1297
			4.69759e+06	97.5488				649382	103.655				4.69759e+06	95.13
			5.32798e+06	97.5488				697831	103.672				5.32798e+06	95.1302
			6.04296e+06	97.5488				749894	103.688				6.04296e+06	95.1305
			6.8539e+06	97.5488				805842	103.703				6.8539e+06	95.1307
			7.77365e+06	97.5488				865964	103.717				7.77365e+06	95.1309
			8.81683e+06	97.5488				930572	103.73				8.81683e+06	95.131
			10000000	97.5488				1000000	103.743				10000000	95.1312

## Sheet: Fig2B
average				standard error
Elapsed	GCSF	Boskar3	Boskar4	Elapsed	GCSF_Err	Boskar3_Err	Boskar4_Err
0	24.6562	25.0193	24.3712	0	1.90653	1.44154	1.50977
4	25.7664	24.9152	23.986	4	2.09384	1.38773	1.51106
8	26.7339	25.2988	24.3778	8	2.14164	1.35481	1.51274
12	27.0207	24.9514	24.0803	12	2.12205	1.44702	1.65129
16	30.3105	26.6389	26.1232	16	2.26509	1.56567	1.73915
20	35.665	28.5894	27.5526	20	2.6947	1.62194	1.94525
24	42.0115	31.2874	30.9351	24	2.99133	1.74809	1.98413
28	48.1127	32.3564	32.4276	28	3.41748	1.83292	2.05876
32	57.0842	35.6992	36.3264	32	3.63756	2.12244	2.2926
36	65.9011	38.7248	40.0126	36	3.62243	2.19255	2.36116
40	74.6972	42.1604	43.5843	40	3.38287	2.37612	2.73364
44	82.8163	46.5461	48.6832	44	2.93833	2.45627	2.88058
48	88.2303	50.2234	53.2983	48	2.38722	2.63886	2.92047
52	91.8424	54.4546	58.4525	52	1.8644	2.85911	3.13569
56	94.6036	59.6436	64.228	56	1.37042	2.75422	3.194
60	95.8611	63.924	68.9961	60	1.23152	2.81696	3.1741
64	96.9429	67.8918	73.6014	64	0.941385	2.91098	3.02396
68	98.263	73.6338	79.5941	68	0.536919	2.71787	2.85241
72	98.7065	78.0338	84.214	72	0.467961	2.59647	2.59752
76	99.0366	82.3775	87.8229	76	0.34266	2.38431	2.27167
80	99.2476	85.4606	90.2307	80	0.263402	2.20881	2.03947
84	99.4146	88.393	92.594	84	0.249676	1.92298	1.7398
88	99.5723	91.0646	94.4757	88	0.200524	1.66454	1.4574
92	99.701	93.0456	95.7922	92	0.138402	1.40616	1.22853
96	99.8125	94.6968	96.7846	96	0.0867107	1.20918	0.968611
100	99.8307	95.9496	97.5169	100	0.092443	1.01687	0.773161
104	99.8764	96.7568	98.037	104	0.0549029	0.855545	0.618994
108	99.8876	97.474	98.5281	108	0.0577829	0.712975	0.483088
112	99.904	97.9849	98.8679	112	0.0581318	0.608349	0.388347
116	99.9246	98.3766	99.0557	116	0.0364696	0.537329	0.299209
120	99.9314	98.7026	99.2856	120	0.0366333	0.474758	0.251676
124	99.9439	98.9967	99.4909	124	0.0318737	0.378821	0.199524
128	99.9467	99.1431	99.5424	128	0.0299374	0.32495	0.185072
132	99.9382	99.3281	99.6334	132	0.044854	0.290323	0.159004
136	99.9534	99.5045	99.7563	136	0.0324382	0.227077	0.124564
140	99.9744	99.6449	99.8341	140	0.0138031	0.173698	0.088925
144	99.9755	99.7098	99.8711	144	0.0171862	0.147235	0.079398
148	99.9655	99.7537	99.8878	148	0.0168774	0.128019	0.0613095
152	99.9763	99.8341	99.9126	152	0.0171597	0.0922835	0.0562885
156	99.9748	99.87	99.9245	156	0.0145699	0.0765244	0.0447615
160	99.9802	99.9255	99.9619	160	0.0160574	0.0505006	0.0229303
164	99.9707	99.9552	99.9543	164	0.0164412	0.0237299	0.0287318
168	99.9822	99.9738	99.9688	168	0.010326	0.0118772	0.0180679
172	99.9753	99.9616	99.9668	172	0.0107505	0.0161705	0.0149917
176	99.9843	99.9746	99.9565	176	0.00798683	0.00715518	0.0236561
180	99.9707	99.9827	99.9709	180	0.0121218	0.00534089	0.0153906
184	99.9843	99.986	99.978	184	0.00501473	0.00163513	0.0106813
188	99.9825	99.9852	99.9768	188	0.00622841	0.00357688	0.0110471
192	99.9831	99.9845	99.9832	192	0.010864	0.00489185	0.00753161
196	99.9629	99.9638	99.9844	196	0.0138423	0.0175636	0.00484175
200	99.9776	99.9734	99.9811	200	0.00883851	0.00508958	0.00588374
204	99.9837	99.9842	99.9855	204	0.00923475	0.00450334	0.00356287
208	99.9875	99.9916	99.9903	208	0.0064876	0.00195376	0.00176691
212	99.9877	99.9922	99.9894	212	0.00661982	0.00225908	0.0029646
216	99.9857	99.9959	99.9928	216	0.00947466	0.00158839	0.00289149
220	99.9832	99.9899	99.9874	220	0.00764263	0.00496509	0.00400881
224	99.9831	99.9849	99.9861	224	0.00875899	0.00627514	0.003654
228	99.9907	99.9938	99.9928	228	0.00701674	0.00221916	0.00242984
232	99.9776	99.9883	99.984	232	0.0135642	0.00390087	0.00313251

## Sheet: Fig2C
average																																		standard error
Elapsed	b3_20ugml	b3_20ugml	b3_20ugml	b3_4ugml	b3_4ugml	b3_4ugml	b3_800ngml	b3_800ngml	b3_800ngml	b3_160ngml	b3_160ngml	b3_160ngml	b3_32ngml	b3_32ngml	b3_32ngml	b3_6.4ngml	b3_6.4ngml	b3_6.4ngml	b3_1.28ngml	b3_1.28ngml	b3_1.28ngml	b3_250pgml	b3_250pgml	b3_250pgml	b3_50pgml	b3_50pgml	b3_50pgml	b3_10pgml	b3_10pgml	b3_10pgml	medium	medium	medium	Elapsed	b3_20ugml	b3_20ugml	b3_20ugml	b3_4ugml	b3_4ugml	b3_4ugml	b3_800ngml	b3_800ngml	b3_800ngml	b3_160ngml	b3_160ngml	b3_160ngml	b3_32ngml	b3_32ngml	b3_32ngml
0	32.5983	33.8572	32.9994	42.0495	38.0589	32.8376	39.6775	40.8693	31.0434	38.0389	39.5616	32.3648	41.8798	40.2203	31.7582	41.2779	42.6475	34.491	41.3662	38.6833	36.1209	37.3197	39.4321	33.5121	31.6955	36.073	33.1167	34.8552	34.2724	32.1559	31.8504	26.6269	26.8148	0	6.47998	7.49107	5.87814	7.05201	4.66164	4.55089	3.88493	3.87583	4.15812	1.98042	3.12647	5.00969	3.76003	2.16927	3.26134
4	29.4965	30.9148	30.4602	38.1815	34.3828	28.9243	34.9564	36.3689	27.6066	33.9604	35.5585	28.6383	37.6495	35.95	28.6347	38.0497	39.4413	31.9625	36.5364	34.2374	32.7557	32.6886	34.904	29.875	25.1506	31.9081	28.8109	30.3218	30.9363	28.9262	30.9188	25.1578	25.8722	4	6.192	6.98693	5.55427	6.97023	4.87098	4.68904	4.81142	5.21524	4.57523	3.24966	4.49579	5.306	4.38131	2.60483	3.65352
8	29.0958	31.2583	29.8042	37.7052	34.2958	29.5153	34.6434	36.0043	26.6655	32.9326	34.8886	28.3591	36.4392	35.0286	27.2391	36.6873	37.4552	30.7623	35.0197	32.8976	31.3069	31.5882	32.9756	28.665	24.5227	29.9155	27.7454	29.5967	29.6424	28.1865	29.4037	24.111	24.731	8	5.72128	7.23166	5.43501	6.64243	5.11522	4.51604	4.64748	5.11415	4.04858	3.2671	4.81925	5.26238	4.23937	2.83801	3.55463
12	28.2156	29.2737	29.0666	36.1212	32.9335	28.7968	32.5647	34.5819	25.6535	31.8284	33.0582	26.667	34.7779	33.6049	26.0986	35.1441	36.4852	28.9124	33.388	30.512	29.2947	30.3929	31.4492	26.4155	23.2747	28.3626	26.1651	28.1035	28.038	26.6181	27.979	22.5698	23.7807	12	5.40413	6.58494	5.18228	6.43391	4.93925	4.2104	4.2423	4.7853	3.35914	2.9791	4.40997	5.03679	3.91547	2.63042	3.29635
16	28.5494	30.2494	29.121	36.4646	32.2976	28.5824	33.3395	34.8976	25.8215	31.5166	33.4431	26.911	34.7917	33.1617	25.4913	34.6935	36.4845	28.5801	33.5437	30.4696	29.0116	29.7687	31.401	26.4182	22.7808	27.9241	25.9738	27.8947	27.8508	26.2491	27.9052	22.3422	24.0726	16	5.5879	6.70041	4.86153	6.67803	4.84044	4.2953	4.341	4.94284	3.60127	2.74691	4.34183	4.93652	3.93451	2.92389	3.31025
20	28.7864	29.5603	29.1282	36.3874	32.2266	27.8763	32.7388	34.996	25.0172	31.1556	33.1744	26.2039	34.3693	32.0152	25.1066	34.3162	35.537	28.4419	32.7763	29.5577	28.9745	29.2422	30.5122	26.0336	22.1746	27.3017	25.0548	27.3799	27.5913	25.9071	27.2929	21.593	23.013	20	5.42505	6.70364	4.92998	6.7578	4.67163	4.36803	4.2114	4.84479	3.38469	2.72149	4.54108	4.94301	3.80889	2.34156	3.47306
24	29.2937	30.9805	30.221	37.2231	32.7028	28.7838	33.2824	34.7139	25.4955	31.4713	33.4012	25.5157	34.0716	32.1933	24.9382	34.1141	35.8441	28.1396	32.7174	30.0961	28.6067	29.3673	30.3474	25.4854	22.1878	27.3118	24.9858	27.3202	27.3481	26.045	26.9293	21.5009	23.3518	24	5.71438	7.34613	5.35764	6.95672	4.77217	4.41613	4.58302	5.05405	3.5311	3.1725	4.53727	4.92263	3.66618	2.53446	3.12458
28	30.2146	31.5492	30.6691	38.3145	33.1466	28.9709	33.6285	35.5607	25.8035	31.7054	32.7974	25.6297	33.9849	31.6521	24.6708	33.9849	35.4138	28.1881	32.4013	29.2759	28.4518	29.0278	29.8647	25.367	21.7452	26.84	24.7439	26.8764	26.854	25.3117	26.4459	20.9318	22.7903	28	6.35786	7.744	5.91168	7.03994	5.09187	4.67537	4.75815	5.47138	3.49422	3.26578	4.46343	4.89754	3.84181	2.42427	3.0243
32	32.0628	33.1676	32.0854	40.8956	34.9252	30.3921	35.3707	37.2515	26.7846	32.5904	33.9369	26.3982	34.3349	32.5897	25.0944	34.3568	36.6035	28.7309	32.7511	29.7702	28.8612	29.7104	30.5677	26.0281	22.51	27.4804	25.1022	27.4817	27.7959	25.9464	26.6893	21.2933	23.098	32	6.64399	8.27435	6.1149	7.69963	5.62242	4.96056	5.31092	5.76813	3.70448	3.36863	4.33379	4.96247	3.82149	2.73614	3.10876
36	33.222	34.9515	33.0142	42.2768	35.8107	31.417	35.4971	38.2432	27.1643	32.414	34.3254	25.9471	34.0362	32.0104	24.5629	34.5301	35.8727	28.4676	32.8963	29.1708	28.1955	29.0773	30.4071	25.3845	21.7329	27.2502	24.7198	27.0612	27.0043	25.1976	25.9828	20.6981	22.4468	36	7.56689	9.29305	6.87977	8.46574	6.13766	5.49125	5.40526	6.23885	3.90883	3.39489	4.68562	4.82447	3.94022	2.58803	2.91364
40	35.7506	37.1795	35.202	44.8615	38.306	33.2584	37.7126	39.6466	28.2894	33.191	34.561	26.5934	35.293	32.6651	24.9599	34.7512	36.9042	29.027	33.3471	30.0463	28.8763	29.4712	30.38	25.7264	22.3745	27.2804	24.8458	27.3719	27.525	25.7096	26.0249	20.777	23.1424	40	7.95983	9.87396	7.56635	9.16251	6.7072	6.33148	5.89337	6.3027	4.3489	3.72046	4.58325	5.07556	4.17175	2.75096	2.93727
44	38.1701	39.4902	37.6833	47.418	40.1372	34.9276	39.0044	41.3016	29.0505	33.9448	35.4763	26.5559	35.3141	32.8832	24.5174	34.8275	36.7261	28.9471	33.8101	29.2674	28.5925	29.7993	30.2895	25.4855	22.1429	27.1434	24.4766	27.1285	27.5769	25.1013	25.3454	20.4024	22.2227	44	8.83721	11.155	8.04966	9.81965	7.3627	6.76241	6.30291	6.66875	4.55475	3.93532	4.90061	5.37173	4.31722	2.93103	2.92785
48	41.4274	43.2357	40.8159	51.4843	43.147	37.6633	41.5331	43.4613	30.6656	35.0482	35.5475	27.3059	35.9636	33.0523	24.4483	35.6587	37.488	29.6018	34.1611	30.2503	28.6307	30.069	31.3847	26.1164	22.3074	27.2757	24.709	27.3701	27.9439	25.3769	25.5122	20.4883	22.3724	48	9.74471	12.3285	9.22648	10.5879	8.05457	7.68729	6.8417	7.36339	4.95662	4.27851	5.13345	5.50512	4.25811	2.81774	3.08204
52	45.4018	46.5799	44.1742	54.9156	46.1601	39.9904	43.9435	46.1794	32.0662	36.2793	36.9699	28.1058	36.6316	33.4044	24.3039	36.6576	38.1049	29.7059	34.8002	29.8941	29.1926	30.5	31.3962	26.0749	22.1728	27.5053	24.6356	27.113	28.2778	24.9898	25.212	20.0726	22.0676	52	10.8558	13.3631	10.1986	11.5613	8.93362	8.52767	7.50624	7.95845	5.24844	4.41395	5.36196	5.59068	4.54002	3.05258	2.93488
56	50.5142	51.2082	48.8404	59.7647	50.4656	43.6614	47.5939	49.5975	34.7751	37.9539	39	29.3568	37.6265	34.2732	25.6168	37.9205	39.7137	30.6591	36.2336	31.1043	29.6536	31.3084	32.403	26.169	22.9155	28.4155	24.9869	28.2149	29.3018	25.8946	25.5848	20.3978	22.5036	56	11.8463	14.6289	11.382	11.9808	10.0372	9.52196	8.2142	8.6929	5.8109	4.66423	6.02182	5.93769	4.86986	3.0621	2.86951
60	54.7734	54.4344	52.1843	63.4956	53.7164	46.4699	49.9411	51.7859	36.2786	39.2835	39.5832	29.4557	38.1566	34.2132	25.0167	38.3589	39.7585	30.3565	36.2596	30.6497	29.2968	31.6642	32.0023	25.9852	22.3819	28.0729	24.5592	27.9159	28.8711	25.5032	24.922	20.2362	21.9105	60	13.1483	15.3895	12.4621	12.4433	11.0723	10.5921	9.08953	9.82905	6.25078	5.04255	6.34673	6.35634	5.01529	3.68614	3.23259
64	60.012	58.4892	57.1853	67.7963	58.2917	50.6797	53.6882	56.3006	39.1388	41.7722	42.0299	30.8442	39.7405	35.422	25.5498	39.4532	41.1454	31.4752	37.6919	31.362	29.9886	32.2906	33.0806	26.2338	22.9194	29.094	24.8835	28.7038	29.682	25.7465	25.1454	20.1842	22.3061	64	13.5678	15.8593	13.4397	12.4567	11.887	11.877	9.53886	10.4748	6.89257	5.30002	6.9005	6.68512	5.56634	3.7108	3.29752
68	64.1167	62.1524	61.5761	72.452	62.4335	54.8402	57.3258	60.4217	41.9995	43.6268	43.4482	31.9798	40.4971	36.0579	25.4933	41.3301	42.2859	32.1472	38.552	32.04	30.4159	32.7788	33.8948	26.8832	22.7515	28.9268	24.9213	28.477	29.9362	25.7981	24.8557	19.9927	21.9357	68	13.9241	16.1338	14.1384	11.8398	12.1982	12.8889	10.5428	10.8945	7.56069	5.83052	7.52857	7.06914	5.54774	3.86589	3.26032
72	67.9314	64.7267	65.4522	74.7284	66.1152	58.2097	61.3069	63.6446	45.1045	46.3474	45.8738	33.0438	41.9108	37.1972	25.6184	41.8201	43.5977	32.5901	39.3211	32.7815	30.6371	33.9091	34.698	27.5402	23.2448	29.2822	25.1703	28.9739	30.7615	25.7749	24.8462	20.0085	22.2616	72	13.645	15.7476	14.7414	11.779	12.5508	13.5065	10.87	11.8933	8.25316	6.12148	8.08825	7.47715	6.20991	4.02007	3.51685
76	71.1948	67.419	68.7744	78.2359	70.0231	61.8651	65.4313	66.9761	48.6013	48.6985	48.5254	34.5371	43.3088	38.3998	26.1595	43.4716	45.2598	34.1806	40.819	33.1043	31.4253	34.326	35.6086	27.4601	22.8157	29.9705	25.1954	29.2939	30.8837	25.9108	24.4075	19.7241	21.8855	76	13.0951	15.2994	14.6947	10.5799	12.5032	14.0847	11.1262	12.4906	9.1283	6.84921	8.7197	8.15382	6.56808	4.55482	3.5088
80	72.7909	70.4182	71.7695	78.7051	73.6116	65.2379	70.0757	71.418	52.9256	52.2842	51.6392	36.5252	45.5947	40.3157	27.423	45.3089	47.567	36.1005	42.7413	34.5961	32.547	36.2923	37.0536	28.6223	23.6769	30.7508	25.6952	30.0687	32.4013	26.3798	24.9813	19.9725	22.0717	80	11.1377	14.687	14.3631	8.1262	11.9607	14.1722	11.046	12.5926	9.88489	7.1562	9.42714	8.72355	7.01224	4.65069	3.72984
84	74.9656	72.6682	69.8243	82.6889	76.7683	68.3613	73.6605	74.4305	56.525	55.2533	54.9817	37.9697	47.0017	41.1339	27.1108	46.7754	49.1108	37.1685	43.8654	35.2479	32.9362	36.805	38.1475	28.9547	24.1016	30.8223	25.3806	30.5239	32.8524	26.2706	24.3961	19.9165	21.6876	84	10.1897	14.1022	11.8661	7.43444	11.1546	13.9231	10.9148	12.3277	10.5372	7.75057	9.56636	9.19228	7.38788	4.83712	3.88981
88	79.4812	74.6513	73.1252	84.7956	79.0816	70.7589	77.2427	77.5484	60.9618	59.0488	58.8512	40.5519	49.4435	43.4116	28.3876	48.7709	51.2239	38.4091	46.0729	36.7751	34.8259	38.3701	39.9126	30.2416	24.4981	32.6583	26.538	31.3882	34.2017	26.7863	24.8692	20.0292	22.115	88	10.4601	13.4243	11.5419	6.94356	10.6198	13.6484	10.3444	11.8895	11.2468	8.5467	10.059	9.93918	7.86405	5.15456	3.93342
92	82.0481	76.6155	74.7114	87.8196	81.6533	72.4846	80.0129	79.7567	64.4285	63.0569	61.8595	42.8362	51.3729	44.836	28.8977	50.6536	53.2654	40.1268	47.9224	37.8645	34.8854	39.7955	41.2234	30.7985	24.9974	33.7987	26.469	31.6158	35.1735	26.624	24.8779	19.7906	21.7456	92	9.28982	12.5272	10.7514	6.84258	9.63479	13.3585	9.72745	11.4883	12.0034	8.73338	10.7224	10.5998	8.45068	5.58281	4.13478
96	83.7839	78.1534	78.7216	89.6202	82.8866	74.5572	82.8175	81.1697	67.9986	66.7898	65.0003	45.0705	54.0044	46.9606	29.0646	52.7105	55.7671	41.6448	50.3468	38.8481	35.8566	41.6814	42.3198	31.6142	25.7754	34.4948	27.0835	32.7167	36.3926	27.0144	24.6083	20.1953	22.0954	96	8.5347	11.8117	11.6659	5.93884	8.01598	12.8876	8.83159	10.3373	12.4556	9.21204	11.4455	11.2006	8.97368	6.09454	4.34114
100	86.1384	80.3655	80.483	91.2966	84.8914	76.2319	84.9585	83.1558	71.3806	70.6811	68.7238	47.545	56.2607	48.9162	29.9113	55.0296	58.1598	43.6968	52.0667	40.2331	37.2128	43.3236	44.3096	32.5733	26.2122	35.698	27.1343	33.3344	37.5377	26.7129	24.8573	19.9153	22.1087	100	7.51259	10.9573	11.1029	5.03127	8.11923	12.4453	7.98325	10.1651	12.0159	9.47342	11.3398	11.8974	9.46538	6.47847	4.41208
104	88.4662	82.586	82.6127	92.4764	87.2463	77.8583	87.407	85.2332	73.9215	74.7652	72.0108	50.6637	59.5894	52.1064	31.5521	57.6645	61.0716	45.9145	55.4348	42.1959	38.7384	45.6592	46.7936	34.8571	27.5797	37.271	28.3474	34.9009	39.53	27.2819	25.2934	20.3383	22.5892	104	6.69157	9.78177	10.112	4.40873	7.32064	11.9492	6.95782	9.0981	12.2828	9.38038	11.5794	12.8813	9.98584	7.23806	4.89806
108	89.549	83.6313	82.7429	93.4619	87.81	78.4269	88.6484	85.8349	75.3034	77.3336	74.2798	52.1808	62.2168	54.1268	31.5104	59.6286	62.9026	46.9407	56.9214	43.071	38.9104	47.7919	47.7754	34.8476	28.2246	37.8588	27.6398	35.3391	40.4241	26.3693	25.0261	20.1824	22.6844	108	6.16843	9.08805	10.0665	3.86656	6.74283	11.4979	6.29546	8.82309	12.1115	9.38851	12.0262	13.676	10.6114	7.72306	5.42678
112	91.1367	85.7547	84.6566	94.3323	88.7855	79.6687	90.687	87.0608	77.5183	80.7018	77.4481	55.8704	65.4346	57.2883	32.8654	62.767	66.1145	49.2324	60.0805	45.0951	41.6326	50.1319	50.893	36.6995	29.3397	40.6471	28.5309	37.0774	42.5121	26.8662	25.2429	20.688	22.6843	112	5.31336	8.12286	9.0142	3.38699	6.3674	11.1006	5.3003	8.03911	11.8102	8.77207	11.5248	14.4882	10.7654	8.44608	5.63135
116	92.5313	86.8976	85.4063	95.0728	89.791	80.5998	92.303	88.3881	79.0862	83.1398	79.895	58.3734	68.1642	60.0571	34.4397	65.3222	68.8429	51.2324	62.5958	47.0254	42.8003	52.672	53.3584	37.8733	30.1991	42.3501	29.2094	38.0587	44.131	26.5236	24.694	20.4457	22.6502	116	4.54872	7.36459	8.61607	3.03589	6.02295	10.5405	4.43164	7.75598	11.5703	8.15695	11.1835	15.0079	11.0609	8.8951	6.11719
120	93.6314	88.2964	86.4535	95.7494	90.8587	82.7331	93.1397	89.5259	80.6881	85.7983	82.117	61.1813	71.2433	63.1881	35.8427	68.1371	69.0997	53.5082	65.6108	49.3433	44.2359	55.8743	56.0439	39.5257	31.8534	44.0907	29.9527	39.6488	46.3662	26.6526	25.3013	20.2414	22.6593	120	3.87234	6.71324	8.08656	2.66943	5.35389	9.45039	3.99374	7.33491	10.9267	7.47104	10.362	15.4378	11.0896	9.29051	6.41212
124	94.6877	89.1204	87.4215	96.0332	91.8184	83.1847	94.3375	90.1666	81.7011	87.9089	83.8526	63.7853	73.9591	65.8338	37.0895	70.5648	73.5598	55.7135	68.3735	51.8617	46.314	58.4412	58.5267	41.5146	33.1649	46.7708	30.7509	41.0192	48.3108	26.4415	25.0909	20.3263	22.751	124	3.17606	6.28357	7.5552	2.5766	4.8817	9.2878	3.36586	6.23706	10.8392	6.62029	10.0183	15.8151	10.992	9.73414	6.85726
128	95.5791	90.3838	88.715	96.7361	92.3262	84.0403	95.3183	91.8554	83.6228	89.9173	85.5035	66.3762	76.5775	69.3904	39.1229	73.3919	76.6599	58.0605	71.0579	54.908	48.7035	61.9394	61.7112	44.1138	35.0558	49.1096	31.7798	43.36	51.333	27.0003	25.6756	20.7496	23.1028	128	2.65647	5.63178	6.77842	2.19903	4.47814	8.98926	2.79703	6.40119	9.97471	5.82113	9.4253	15.9273	10.8023	10.1375	7.2861
132	96.0591	91.1291	89.238	97.1362	93.1968	85.3323	96.183	92.8786	85.1768	91.1723	87.1667	68.6579	79.0246	72.1377	40.9567	75.5358	79.1605	60.3722	73.9456	57.465	50.8928	65.539	64.7332	45.6498	36.4536	52.1066	32.3214	44.8907	54.0392	26.3848	25.1178	20.4385	22.4184	132	2.18771	5.15188	6.53069	1.9548	4.18324	8.40876	2.25476	5.47808	9.42973	5.09421	8.63593	15.8675	10.2778	10.2535	7.91284
136	96.8009	91.793	90.2064	97.4449	93.7812	86.5417	96.7651	93.769	86.3196	92.6149	89.067	70.6953	80.8601	75.4019	43.238	78.789	81.4953	62.5605	76.265	60.5598	53.3079	68.7683	67.2104	48.2181	38.7099	55.0474	33.4355	47.3216	56.5489	26.7997	25.3581	20.5658	22.684	136	1.78857	4.73754	5.90811	1.85413	3.73747	7.6055	1.89277	5.31314	8.96042	4.46587	7.71533	15.6996	9.63149	10.4686	8.57491
[truncated: 18 more columns]

## Sheet: Fig2D
average																																		standard error
Elapsed	b4_20ugml	b4_20ugml	b4_20ugml	b4_4ugml	b4_4ugml	b4_4ugml	b4_800ngml	b4_800ngml	b4_800ngml	b4_160ngml	b4_160ngml	b4_160ngml	b4_32ngml	b4_32ngml	b4_32ngml	b4_6.4ngml	b4_6.4ngml	b4_6.4ngml	b4_1.28ngml	b4_1.28ngml	b4_1.28ngml	b4_250pgml	b4_250pgml	b4_250pgml	b4_50pgml	b4_50pgml	b4_50pgml	b4_10pgml	b4_10pgml	b4_10pgml	medium	medium	medium	Elapsed	b4_20ugml	b4_20ugml	b4_20ugml	b4_4ugml	b4_4ugml	b4_4ugml	b4_800ngml	b4_800ngml	b4_800ngml	b4_160ngml	b4_160ngml	b4_160ngml	b4_32ngml	b4_32ngml	b4_32ngml
0	23.9974	44.883	48.8545	39.1681	39.0135	43.1054	48.3309	50.954	50.776	46.7289	50.8465	48.3297	48.6938	45.3284	51.4473	44.7533	51.4947	46.2144	44.2853	50.1831	49.2676	43.6991	30.3666	46.5583	45.4163	42.2039	38.396	22.0066	44.819	36.7852	24.957	32.6391	32.7918	0	4.60426	10.087	11.351	10.1769	8.26655	9.09808	9.44249	8.87622	10.0519	10.5742	10.5299	9.01957	11.4633	12.2584	10.381
4	20.6568	42.3304	46.6559	35.4707	36.3389	40.4556	46.0602	47.3723	47.1668	43.4512	46.9041	44.883	44.3148	41.4597	48.1013	41.7222	47.9641	41.6758	43.0515	46.5949	46.9332	41.5213	25.3942	42.9731	42.3518	39.6131	35.3997	20.2101	42.2003	34.2716	24.3597	31.6494	32.1635	4	4.44692	9.93803	11.5313	10.4889	8.22294	9.03245	9.47181	9.3397	10.5189	11.0907	10.6133	9.62831	11.6872	12.1766	10.5489
8	20.8928	42.9484	45.9825	35.5651	35.6947	39.6901	44.8515	46.3532	45.5021	42.2128	45.8531	43.7622	42.8176	40.1624	47.2554	39.6476	45.1001	40.5311	40.9144	44.6849	45.048	39.7483	24.5418	40.8259	41.2333	38.258	34.2823	19.5635	40.4879	33.3475	22.995	30.4472	30.715	8	4.54548	10.5513	11.7591	10.3539	8.4014	9.22737	9.41582	9.41963	10.5156	10.999	10.9855	9.79842	11.6689	12.0077	10.5494
12	20.1551	41.5008	45.8746	35.3838	35.3616	39.2129	50.4235	45.9525	45.1459	40.7572	45.0604	42.3547	42.0039	39.3396	46.027	38.487	43.8803	39.1674	39.4799	42.8894	43.5734	38.588	23.653	38.8687	39.7081	36.8397	32.9497	18.7003	39.3673	32.5055	21.8203	28.5324	29.239	12	4.38516	9.83217	11.4241	10.3546	8.27885	8.86275	9.10665	8.79616	9.99651	10.6055	10.4736	9.39047	11.3251	11.665	10.3281
16	20.0145	41.5455	45.798	35.4262	35.5604	39.0256	43.9335	46.3892	45.2373	40.7039	45.0144	42.6177	41.2798	39.1594	46.2672	37.8987	43.0227	38.7893	40.2363	42.4178	43.1194	38.5238	23.5423	38.3736	39.6536	36.2055	32.6238	18.8014	38.6876	32.2342	22.0136	28.8874	29.1038	16	4.21432	9.753	11.416	10.2838	8.36784	8.67983	9.02653	8.94278	10.0208	10.6461	10.2904	9.31879	11.0053	11.3055	10.0553
20	19.869	41.9428	45.5857	35.542	35.5025	38.8019	43.9853	46.2243	45.3739	40.738	44.6858	42.0074	40.7815	38.5069	45.4616	36.7472	42.2921	38.2211	38.8661	41.7229	42.18	37.2704	22.7147	37.7941	38.9497	35.7329	31.9332	18.4936	38.7418	31.8881	21.2563	28.2506	28.6281	20	4.22162	9.8494	11.5667	10.4625	8.39574	8.83852	9.25544	9.19404	10.2226	10.7411	10.4396	9.44567	10.95	11.3994	9.93995
24	20.0942	42.2255	45.7308	35.7813	36.0143	39.3521	44.0626	46.5831	45.6035	40.6542	44.9783	42.6492	41.2011	38.4377	45.7333	37.0664	42.1022	38.0776	38.5431	41.6336	42.3511	37.3913	22.7609	37.6761	39.2336	35.4841	31.7481	18.6175	38.9156	31.6439	21.388	27.471	27.9863	24	4.19573	9.94411	11.8544	10.6368	8.65473	9.13246	9.01551	9.29015	10.5028	10.712	10.6355	9.55014	11.2529	11.3501	10.1324
28	20.6603	43.1868	46.932	36.8847	36.6424	40.1389	44.3796	47.5388	46.2983	41.2075	45.2017	42.8136	41.099	38.6825	45.7676	36.6006	41.9094	37.7686	38.8143	41.0999	42.3021	37.0477	22.5461	37.0607	38.5738	35.1437	31.479	18.0389	38.6091	31.4606	20.83	26.888	27.7129	28	4.50613	10.3233	12.1126	11.3339	9.04262	9.67734	9.31343	9.59046	10.6358	10.9259	10.6378	9.76934	11.4299	11.4714	10.1449
32	21.5958	45.0439	48.1533	38.3169	38.5718	41.562	46.4502	48.6636	47.4646	42.114	46.4708	43.8246	42.0527	39.1137	46.754	37.7841	42.6729	38.4109	38.9811	41.7638	42.8343	37.6836	23.0759	37.7452	39.1503	35.5508	32.0031	18.6215	38.7819	31.9145	21.1144	27.1665	27.9711	32	4.88039	11.0005	12.6507	11.8483	9.66364	10.2924	9.85331	10.1226	11.3688	11.1124	11.0722	9.97939	11.4472	11.5017	10.4702
36	22.5084	46.1956	49.7138	39.3954	39.7777	42.4588	47.0105	49.2459	48.277	42.3763	46.08	43.8279	41.6137	38.8222	46.2756	37.4805	41.9502	37.6459	38.6406	41.3044	42.0496	37.2253	22.6051	37.3653	39.0861	34.9782	31.6061	18.2086	38.2691	31.3985	20.4306	26.7109	27.5597	36	5.30688	11.8877	13.7209	12.6078	10.3439	10.9942	10.5927	10.834	12.0342	11.5321	11.6362	10.242	11.6829	11.847	10.9112
40	24.0751	48.2915	51.7871	41.5206	42.3026	44.9428	48.8651	51.0277	49.9244	43.5512	47.6341	45.1337	42.197	39.8729	47.1788	37.9121	42.3974	38.1446	39.9361	41.9957	42.5009	37.7905	22.9015	37.8345	39.3232	35.0982	31.4978	18.2789	38.5269	31.4483	20.3457	27.003	27.5613	40	5.78478	12.5439	14.4077	13.5854	11.1203	11.853	10.9653	11.1794	12.4294	11.8883	12.0174	10.8082	11.9544	12.2313	10.8747
44	25.5844	50.0083	53.2162	43.1699	44.1158	46.5051	49.735	51.9843	50.9573	43.6652	47.9131	45.6315	41.927	39.8931	47.4325	37.2117	42.3556	38.5022	38.7362	41.7412	42.6693	37.1043	22.6783	37.7006	38.7617	34.788	31.3852	17.8734	38.6031	31.1878	20.3904	26.6157	26.5693	44	6.43416	13.3719	15.1805	14.653	11.9796	12.7139	11.6562	12.0378	13.2356	12.3883	12.3813	11.2804	11.8864	12.4272	11.2042
48	27.696	52.736	55.7941	45.6114	47.599	49.244	51.6178	53.8626	52.5236	45.3394	49.2259	47.0793	43.0348	40.5917	48.1835	37.9996	42.9061	38.6596	39.5535	42.2202	43.0614	37.8937	23.0381	37.5812	39.4464	35.0479	31.7388	18.1966	38.9389	31.2317	20.2598	26.6228	26.9761	48	7.14072	14.3927	16.0199	15.4699	13.0889	13.717	12.3741	12.7205	13.8101	12.9097	12.8217	11.6234	12.304	12.6501	11.3923
52	30.3774	55.4054	57.2065	47.5226	50.3874	51.409	53.3633	55.622	53.8918	45.6736	50.0612	47.8666	43.1084	40.4412	48.3037	38.2894	43.0251	38.9085	40.0103	42.0365	43.5317	37.9988	22.9204	38.2425	39.1462	35.1829	31.7856	17.7311	38.6821	31.509	20.0398	26.5759	26.2105	52	8.22589	15.4029	17.0594	16.5565	14.0102	14.983	13.16	13.357	14.5994	13.4429	13.4293	12.1312	12.4002	12.8097	11.6901
56	34.0486	57.416	58.355	50.3531	53.5894	53.5478	55.8599	57.7944	55.9961	47.3409	51.5953	49.354	44.3466	42.3794	49.6825	39.0462	44.1129	39.9098	41.1955	43.0307	44.3212	38.6497	23.7381	39.4958	40.066	35.7791	32.6458	18.4206	39.7265	32.4162	20.6278	26.781	26.7148	56	9.37639	15.6787	16.5088	17.3578	14.7941	15.2809	13.6759	13.9992	15.2261	13.9514	13.7749	12.5936	12.9154	13.4255	11.9184
60	37.8518	58.9509	57.4178	52.0406	56.508	55.5245	57.563	59.6191	57.6853	48.628	52.6649	51.0509	44.5819	42.8687	50.1453	39.4289	44.0208	39.4351	41.4523	43.1168	44.3338	38.55	23.5458	39.2739	39.9456	37.1066	32.8379	18.0689	39.4101	32.067	20.0764	26.3344	26.2786	60	10.7066	16.2357	16.0715	18.0907	15.583	16.245	14.423	14.6854	16.0708	14.7258	14.4338	13.2495	13.1472	13.869	12.2579
64	42.2903	59.3041	60.965	54.1199	59.5592	58.4191	60.1699	62.1172	59.1795	50.414	54.3492	53.1926	45.7998	43.8293	51.1305	39.8539	45.1173	40.0821	41.0304	43.6699	44.8971	39.4794	24.4269	39.8244	40.6049	38.3533	33.3714	18.1861	40.4392	32.4615	20.2521	26.7019	26.5969	64	12.0719	15.4834	17.6441	18.3805	15.8995	17.3524	14.8917	15.2297	16.3368	15.4749	14.8363	13.8954	13.7628	14.2653	12.9078
68	47.0628	63.117	64.2211	56.1364	60.573	59.6311	61.049	63.4152	60.5386	51.7072	55.7727	54.968	46.1487	45.165	52.3644	40.6688	45.8028	40.4054	42.651	44.4812	45.516	39.4775	24.1081	40.7831	40.8539	38.547	33.7341	17.908	40.3648	32.5943	20.0525	26.2954	26.2618	68	13.7201	16.7379	18.1923	19.1635	15.8459	17.2232	15.3052	15.6898	16.8611	16.3165	15.4971	14.6952	14.0844	14.6858	13.2189
72	51.2961	65.5196	65.5421	56.9526	64.4556	62.5791	63.3701	64.9624	61.2856	53.2989	56.5392	55.5968	47.1553	45.7255	53.1155	41.5451	46.3212	41.2974	42.4263	44.8953	46.394	40.5028	24.6725	41.2575	41.6572	39.468	34.4121	17.7902	41.2507	33.2909	19.9314	26.2286	26.4622	72	14.9507	17.223	18.2335	19.0014	15.5813	17.9797	15.7407	16.0634	17.1099	17.0247	15.5804	14.7216	14.398	15.1624	13.5396
76	55.4853	67.7557	66.7983	58.8169	66.4798	63.8565	65.387	66.2082	62.7154	54.9792	57.7867	57.0948	47.6398	46.636	54.1443	42.2069	47.598	41.2919	42.5545	45.6651	47.9973	40.775	25.1301	41.3811	41.7981	39.8399	34.132	17.619	41.8403	33.2717	19.9012	26.2427	26.106	76	15.7921	17.2118	18.0367	19.4236	15.7934	18.1046	15.8489	16.5448	17.4632	17.4539	16.4004	14.7638	15.0569	15.7045	13.9778
80	59.1979	69.2638	67.5544	60.7564	68.9371	65.0913	67.1558	67.0774	64.0092	56.0684	58.4549	58.8155	49.0319	47.9565	55.4554	43.6787	49.0682	42.6266	44.0568	48.4626	49.0996	42.0868	26.2805	43.1475	42.691	40.9114	35.4534	18.1704	42.6332	34.3856	20.3487	26.6164	26.5485	80	16.2588	16.9975	17.7515	19.4928	15.3912	18.0542	16.2345	16.499	17.5233	17.8211	16.174	15.2824	15.4092	16.0183	14.2355
84	61.3751	70.1157	68.4306	61.551	70.2626	65.7341	67.6518	68.2011	64.9932	55.5185	59.4553	60.1927	46.119	48.644	56.2823	43.9456	50.0306	42.894	44.3557	49.3182	49.66	42.2932	26.3839	43.7382	43.1731	41.4226	35.3795	17.6012	43.2247	34.5178	19.9273	25.9273	25.9915	84	16.5546	16.7084	17.4471	19.3938	15.3462	17.884	16.1995	16.768	17.421	17.4756	16.1939	15.1209	13.2588	16.4309	14.4517
88	64.0309	71.451	69.2519	63.0008	72.1686	67.0728	69.5893	69.9234	65.8421	57.2255	62.1435	62.6557	48.3685	50.5938	58.4843	45.2638	52.0582	45.0757	45.9417	50.6677	50.9367	43.6749	27.4465	45.2443	44.1639	42.625	36.5078	17.8322	43.9823	35.456	20.1126	26.1379	26.365	88	16.6015	16.3567	17.2143	19.3813	14.8955	17.5386	16.05	16.5052	17.3698	17.7952	16.8195	15.453	14.3544	16.8292	14.9975
92	66.3825	72.3761	69.8989	63.9327	73.8349	68.1134	70.4016	70.4905	66.5265	58.5982	62.4996	64.1472	49.2319	49.6191	58.5024	46.6077	53.2215	45.7008	46.19	51.4724	51.4308	43.9523	28.172	46.3454	44.4934	43.6647	37.2933	17.7043	45.1204	36.2031	20.0187	26.4002	26.1608	92	16.3142	15.9187	16.9794	19.1877	14.304	17.3185	16.0405	16.6296	17.3377	18.3028	17.2111	15.6769	15.1134	16.3524	14.9524
96	68.0918	73.3594	70.6448	65.1911	75.2418	68.68	71.7395	71.2611	67.2899	60.2931	64.3879	65.8818	50.2587	50.715	60.465	47.7123	54.9834	47.0495	46.2903	52.462	52.2698	45.3329	29.3133	47.9405	45.3197	44.9564	38.3217	17.8399	46.4586	36.7835	20.089	26.8504	26.4955	96	16.2235	15.3606	16.6886	18.8361	13.8241	17.1673	15.7234	16.4555	17.2692	18.5526	17.4337	15.4754	15.789	16.7208	15.5346
100	70.0693	74.6312	71.6786	66.0874	76.5015	69.4384	72.1531	72.1606	68.0231	61.7245	65.5154	67.353	51.678	52.3766	61.2025	48.7802	56.7223	47.7674	47.1892	53.4467	53.2367	45.8997	30.4243	48.5666	45.8766	45.7526	39.2908	17.5135	46.7811	37.3006	20.1514	26.5939	26.1051	100	15.8836	14.7138	16.2439	18.656	13.282	16.8417	15.7063	16.0865	17.1095	18.9275	17.6185	15.1097	16.2877	17.2396	15.8707
104	71.9833	75.731	72.5117	67.3913	78.0172	70.5722	73.5179	72.7388	68.7995	62.6276	66.5354	68.5972	53.3542	53.3886	63.2167	51.0597	59.1877	50.0861	48.387	55.4709	54.3224	47.5585	31.9631	51.1099	47.0412	47.6105	40.9457	17.8741	48.4523	38.701	20.4031	27.0907	26.7707	104	15.619	14.0492	15.8217	18.1138	12.6201	16.3418	15.0397	15.8196	16.9071	19.1879	17.7049	14.8425	17.0028	17.4543	16.179
108	74.1149	76.2664	73.1059	67.7651	79.6176	71.2874	73.5382	72.8488	68.8567	63.2629	66.8651	69.3889	54.3145	54.3236	63.8786	52.4106	60.4685	51.1883	49.1551	55.7557	54.2066	48.2162	33.0053	52.58	47.9312	48.3801	41.6851	17.3481	48.6379	39.3406	20.4324	26.4558	26.6976	108	15.0456	13.7326	15.5153	18.056	11.8622	16.0695	15.1295	15.7495	16.9968	19.3035	17.8725	14.9391	18.0289	17.7162	16.6142
112	76.4258	77.7626	74.1204	68.8264	80.9159	72.5607	73.7461	73.5565	69.8308	64.2529	67.6914	70.4639	55.7951	55.6053	65.4838	54.2761	63.2429	53.7432	51.2204	57.2718	55.8723	50.0059	34.7578	54.6488	49.3667	49.9612	43.7802	17.7077	49.9879	40.6768	20.4438	27.2958	26.6907	112	14.6464	12.8725	14.9494	17.6083	11.2521	15.5246	15.0591	15.3581	16.6998	19.2218	17.7088	14.6823	18.4834	17.6502	16.8494
116	78.0692	79.0204	75.0017	69.7	82.182	73.2899	74.2971	73.9792	70.3396	64.8844	68.1879	71.5641	56.3187	56.6302	66.526	55.2715	65.1303	55.2014	51.8381	58.4011	56.9591	50.8895	36.601	56.2831	50.0701	51.1097	45.1945	17.272	50.7333	41.5436	20.4727	26.7645	26.8199	116	14.3267	12.1389	14.4521	17.2627	10.629	15.1588	14.7604	15.1686	16.5945	19.1452	17.5679	14.2723	18.8832	17.6611	16.8002
120	79.7893	79.9926	75.6385	70.4939	82.9455	74.381	75.3989	74.2201	70.6771	65.5178	68.6073	72.2673	57.2541	57.303	67.4943	55.8673	65.8384	57.0342	51.3117	59.9496	57.5174	52.5869	38.8068	58.5923	49.3338	53.1621	46.6479	18.8587	51.9627	42.933	20.3898	26.8682	26.4468	120	13.7975	11.6041	14.0761	16.9035	10.1939	14.5779	14.1827	15.0457	16.4946	19.0477	17.408	14.0579	19.1976	17.6652	16.7813
124	80.9786	80.9499	76.5062	71.0272	84.3058	75.0876	75.6164	74.7471	71.2988	66.0288	69.4107	73.5618	57.8382	58.4802	68.355	56.8151	68.7495	59.2727	52.683	61.2106	58.3478	53.7023	40.908	60.402	50.0854	54.7645	48.2815	18.3612	52.8157	43.6352	20.2838	26.6312	26.4501	124	13.7386	11.0693	13.6047	16.681	9.40011	14.3171	14.0664	14.717	16.3201	18.9167	17.0951	13.4843	19.3653	17.5739	16.6682
128	82.5383	82.0298	77.2911	72.0631	85.4847	76.2731	76.8105	75.3605	72.185	67.0324	70.193	74.5939	58.8851	59.4893	69.2618	58.8648	71.6699	60.9317	54.2491	62.7335	60.3087	55.6823	43.7757	63.3638	53.2491	56.9216	50.8535	19.0495	54.4481	45.6727	20.8942	27.2878	26.772	128	13.155	10.4606	13.1526	16.1275	8.95904	13.8351	13.3812	14.3697	15.9048	18.5391	16.8101	13.1809	19.5707	17.5836	16.4496
132	84.4364	82.9043	78.1775	73.2121	86.776	76.9989	77.4054	76.0745	73.2512	67.9172	71.5431	75.7124	59.908	60.9761	70.0485	59.7049	73.4892	62.7996	54.4669	63.1862	61.391	57.0924	46.3913	64.794	54.1032	57.8232	52.9148	18.5926	55.5012	47.0978	20.2315	27.0698	26.127	132	12.1755	9.94688	12.6161	15.4295	8.19506	13.4568	13.0442	13.9298	15.431	18.1912	16.1488	12.929	19.5936	17.4877	16.2667
136	86.0146	83.8131	79.2382	74.595	87.9349	78.0502	78.5485	77.2524	74.0958	68.7471	72.537	76.8152	60.8602	62.6026	71.2852	61.0303	74.9524	64.7844	56.6206	64.7563	62.9842	58.4543	49.2687	67.2426	56.2769	59.5836	55.0099	18.8553	57.017	49.0229	20.0717	26.8791	26.2979	136	11.2868	9.48161	12.0061	14.6624	7.44236	12.8753	12.3924	13.216	14.9534	17.8008	15.598	12.3701	19.3978	17.2733	15.7942
[truncated: 18 more columns]

## Sheet: Fig2E
average							standard error
elapsed	gcsf 10ng/mL wt	gcsf 10ng/mL ko	b3 4ug/mL wt	b3 4ug/mL ko	b4 4ug/mL wt	b4 4ug/mL ko	elapsed	gcsf 10ng/mL wt	gcsf 10ng/mL ko	b3 4ug/mL wt	b3 4ug/mL ko	b4 4ug/mL wt	b4 4ug/mL ko
0	26.9308	25.7246	26.2829	25.0971	25.8025	25.0301	0	0.374089	0.34405	0.285769	0.214826	0.253287	0.251221
6	33.5506	24.5261	29.9005	24.1508	29.3532	24.0283	6	0.334326	0.412685	0.421739	0.256246	0.315009	0.311308
12	43.9015	24.7813	35.1496	24.4396	35.6151	24.4009	12	0.563091	0.415967	0.419813	0.325505	0.398998	0.310729
18	58.9011	25.6275	42.369	24.7406	43.822	25.0845	18	1.02856	0.41343	0.480225	0.322376	0.397758	0.314023
24	76.6336	27.1953	53.2792	26.7686	56.7349	26.7778	24	1.32144	0.426705	0.565313	0.303904	0.488431	0.243802
30	89.8458	26.5831	62.0667	25.5388	66.4497	25.9721	30	1.01615	0.455072	0.5846	0.408459	0.694778	0.374673
36	97.2458	26.8477	71.8455	25.8288	77.7211	26.5189	36	0.545047	0.400314	0.6101	0.444492	0.659251	0.382034
42	99.6726	27.2503	81.1189	26.304	87.5719	26.806	42	0.110919	0.421585	0.626881	0.390159	0.59353	0.358775
48	99.9875	27.7194	89.7974	27.2444	94.8692	27.7511	48	0.00608098	0.389205	0.549165	0.506358	0.461833	0.272189
54	99.999	27.8626	95.3194	27.3513	98.31	27.7502	54	0.000799974	0.390696	0.422203	0.427225	0.287075	0.337429
60	100	27.6894	98.1796	27.4393	99.5093	28.3667	60	0	0.383843	0.305815	0.471336	0.122074	0.333256
66	100	27.9998	99.3751	27.7112	99.8499	28.4889	66	0	0.465708	0.160512	0.48439	0.0431712	0.389437

## Sheet: Fig2F
phospho AKT(Thr308)	GeoMean	30 min	60 min
	G-CSF 1	193	308
	G-CSF 2	176	287
	Boskar-3 1	108	276
	Boskar-3 2	86	295
	Boskar-4 1	142	269
	Boskar-4 2	193	278
phospho Stat3	GeoMean	30 min	60 min
	G-CSF 1	157	201
	G-CSF 2	140	216
	Boskar-3 1	207	228
	Boskar-3 2	187	242
	Boskar-4 1	89	191
	Boskar-4 2	102	212
phospho Stat5	GeoMean	30 min	60 min
	G-CSF 1	785	769
	G-CSF 2	945	815
	Boskar-3 1	715	648
	Boskar-3 2	834	721
	Boskar-4 1	1219	704
	Boskar-4 2	1090	829
phospho p44/42 MAPK	GeoMean	30 min	60 min
	G-CSF 1	47	93
	G-CSF 2	32	86
	Boskar-3 1	60	43
	Boskar-3 2	51	65
	Boskar-4 1	95	47
	Boskar-4 2	81	55

## Sheet: Fig3
G-CSF melting curve			G-CSF cooling curve			G-CSF spectrum				Boskar4 melting curve			Boskar4 cooling curve			Boskar4 spectrum
TITLE	gcsf		TITLE	gcsf		TITLE	gcsf			TITLE	boskar4		TITLE	boskar4		TITLE	boskar4
DATA	TYPE		DATA	TYPE		DATA	TYPE			DATA	TYPE		DATA	TYPE		DATA	TYPE
ORIGIN	JASCO		ORIGIN	JASCO		ORIGIN	JASCO			ORIGIN	JASCO		ORIGIN	JASCO		ORIGIN	JASCO
OWNER			OWNER			OWNER				OWNER			OWNER			OWNER
DATE	18/02/20		DATE	18/02/20		DATE	18/02/20			DATE	18/02/19		DATE	18/02/19		DATE	18/02/19
TIME	18:46:49		TIME	20:08:19		TIME	17:19:29			TIME	18:44:24		TIME	17:02:17		TIME	14:12:44
SPECTROMETER/DATA	SYSTEM	JASCO	SPECTROMETER/DATA	SYSTEM	JASCO	SPECTROMETER/DATA	SYSTEM	JASCO		SPECTROMETER/DATA	SYSTEM	JASCO	SPECTROMETER/DATA	SYSTEM	JASCO	SPECTROMETER/DATA	SYSTEM	JASCO
RESOLUTION			RESOLUTION			RESOLUTION				RESOLUTION			RESOLUTION			RESOLUTION
DELTAX	0.2		DELTAX	-0.2		DELTAX	-0.1			DELTAX	0.2		DELTAX	-0.2		DELTAX	-0.1
XUNITS	Temperature	[C]	XUNITS	Temperature	[C]	XUNITS	NANOMETERS			XUNITS	Temperature	[C]	XUNITS	Temperature	[C]	XUNITS	NANOMETERS
YUNITS	CD[mdeg]		YUNITS	CD[mdeg]		YUNITS	CD[mdeg]			YUNITS	CD[mdeg]		YUNITS	CD[mdeg]		YUNITS	CD[mdeg]
Y2UNITS	HT[V]		Y2UNITS	HT[V]		Y2UNITS	HT[V]			Y2UNITS	HT[V]		Y2UNITS	HT[V]		Y2UNITS	HT[V]
FIRSTX	20		FIRSTX	100		FIRSTX	240			FIRSTX	20		FIRSTX	100		FIRSTX	240
LASTX	100		LASTX	20		LASTX	200			LASTX	100		LASTX	20		LASTX	200
NPOINTS	401		NPOINTS	401		NPOINTS	401			NPOINTS	401		NPOINTS	401		NPOINTS	401
FIRSTY	-104.903		FIRSTY	-11.0888		FIRSTY	-7.65104			FIRSTY	-177.507		FIRSTY	-131.294		FIRSTY	-14.1692
MAXY	-9.85941		MAXY	-10.223		MAXY	35.2801			MAXY	-135.414		MAXY	-130.309		MAXY	19.8053
MINY	-105.161		MINY	-13.9707		MINY	-105.105			MINY	-177.687		MINY	-177.922		MINY	-185.083
XYDATA			XYDATA			XYDATA				XYDATA			XYDATA			XYDATA
20	-104.903	383.415	100	-11.0888	348.951	240	-7.65104	291.51		20	-177.507	386.971	100	-131.294	385.219	240	-14.1692	290.572
20.2	-104.816	383.388	99.8	-10.223	348.927	239.9	-7.89003	291.715		20.2	-177.372	386.983	99.8	-130.548	385.353	239.9	-14.5823	290.804
20.4	-103.659	383.391	99.6	-10.826	348.873	239.8	-8.14878	291.935		20.4	-176.784	386.975	99.6	-130.309	385.31	239.8	-15.0488	291.055
20.6	-104.624	383.378	99.4	-10.7269	348.868	239.7	-8.43532	292.164		20.6	-177.341	387.017	99.4	-131.512	385.385	239.7	-15.5583	291.31
20.8	-104.054	383.431	99.2	-10.4559	349.018	239.6	-8.68403	292.394		20.8	-176.768	387.063	99.2	-130.79	385.403	239.6	-16.0307	291.572
21	-104.743	383.429	99	-10.7533	348.853	239.5	-8.87825	292.627		21	-176.979	387.032	99	-131.495	385.552	239.5	-16.5173	291.838
21.2	-104.701	383.519	98.8	-10.9382	348.997	239.4	-9.13106	292.862		21.2	-177.169	387.037	98.8	-131.554	385.721	239.4	-17.007	292.106
21.4	-104.52	383.458	98.6	-11.0951	348.897	239.3	-9.38637	293.099		21.4	-177.687	386.987	98.6	-131.666	385.803	239.3	-17.4981	292.375
21.6	-104.324	383.402	98.4	-10.5648	348.82	239.2	-9.65185	293.34		21.6	-177.256	387.034	98.4	-131.815	385.898	239.2	-17.9532	292.65
21.8	-105.161	383.422	98.2	-10.7944	348.635	239.1	-9.94748	293.585		21.8	-177.432	387.074	98.2	-132.532	385.957	239.1	-18.407	292.927
22	-103.97	383.424	98	-10.7663	348.712	239	-10.2156	293.832		22	-176.618	387.051	98	-131.79	386.048	239	-18.9617	293.209
22.2	-103.764	383.454	97.8	-11.2633	348.514	238.9	-10.5	294.082		22.2	-177.431	387.025	97.8	-131.892	386.119	238.9	-19.5092	293.492
22.4	-103.992	383.407	97.6	-10.5718	348.584	238.8	-10.8455	294.336		22.4	-177.283	387.057	97.6	-132.771	386.09	238.8	-20.0449	293.779
22.6	-104.502	383.502	97.4	-10.3154	348.649	238.7	-11.1734	294.595		22.6	-175.933	387.083	97.4	-133.12	386.164	238.7	-20.588	294.069
22.8	-104.448	383.42	97.2	-11.1456	348.66	238.6	-11.497	294.861		22.8	-175.954	387.005	97.2	-132.578	386.215	238.6	-21.116	294.362
23	-104.593	383.549	97	-10.9118	348.447	238.5	-11.7649	295.132		23	-176.127	386.961	97	-133.545	386.151	238.5	-21.6697	294.665
23.2	-104.072	383.558	96.8	-10.6144	348.553	238.4	-12.071	295.403		23.2	-176.691	387.044	96.8	-132.449	386.233	238.4	-22.2894	294.968
23.4	-103.828	383.55	96.6	-10.2821	348.502	238.3	-12.3801	295.672		23.4	-175.566	387.065	96.6	-132.997	386.195	238.3	-22.8566	295.274
23.6	-104.737	383.618	96.4	-10.6589	348.303	238.2	-12.6773	295.943		23.6	-175.523	387.051	96.4	-133.926	386.303	238.2	-23.4204	295.578
23.8	-104.26	383.586	96.2	-10.6004	348.312	238.1	-13.012	296.216		23.8	-176.159	387.007	96.2	-133.478	386.174	238.1	-23.9707	295.888
24	-102.913	383.528	96	-10.6984	348.307	238	-13.3297	296.492		24	-175.856	387.036	96	-133.452	386.305	238	-24.5583	296.206
24.2	-104.147	383.551	95.8	-10.8445	348.429	237.9	-13.6425	296.775		24.2	-175.25	387.001	95.8	-134.024	386.333	237.9	-25.1477	296.529
24.4	-103.647	383.618	95.6	-10.5876	348.298	237.8	-13.9526	297.059		24.4	-175.671	387.064	95.6	-133.548	386.315	237.8	-25.7879	296.854
24.6	-103.237	383.614	95.4	-10.6854	348.377	237.7	-14.2875	297.345		24.6	-175.277	386.98	95.4	-133.66	386.386	237.7	-26.4281	297.183
24.8	-104.136	383.64	95.2	-11.3603	348.305	237.6	-14.6922	297.635		24.8	-174.53	387.067	95.2	-134.69	386.348	237.6	-27.0661	297.517
25	-104.104	383.67	95	-10.7724	348.323	237.5	-15.1222	297.932		25	-174.826	387.026	95	-134.664	386.446	237.5	-27.7967	297.858
25.2	-104.284	383.707	94.8	-10.6307	348.263	237.4	-15.4735	298.228		25.2	-174.927	387.031	94.8	-134.975	386.435	237.4	-28.5182	298.203
25.4	-103.944	383.682	94.6	-10.7413	348.214	237.3	-15.8561	298.531		25.4	-174.863	387.031	94.6	-135.098	386.314	237.3	-29.2463	298.555
25.6	-103.063	383.733	94.4	-11.0469	348.047	237.2	-16.2509	298.836		25.6	-174.87	386.99	94.4	-134.149	386.328	237.2	-29.951	298.913
25.8	-103.748	383.724	94.2	-11.1351	348.167	237.1	-16.5577	299.142		25.8	-174.349	386.998	94.2	-134.743	386.403	237.1	-30.7374	299.274
26	-103.905	383.741	94	-10.7769	348.13	237	-16.8826	299.447		26	-174.283	387.036	94	-134.697	386.375	237	-31.4767	299.639
26.2	-103.54	383.724	93.8	-10.6447	348.15	236.9	-17.2889	299.748		26.2	-174.137	387.007	93.8	-135.344	386.468	236.9	-32.267	300.001
26.4	-103.101	383.774	93.6	-10.8163	348.067	236.8	-17.751	300.056		26.4	-174.223	387.085	93.6	-135.681	386.502	236.8	-33.0462	300.368
26.6	-102.569	383.791	93.4	-10.8113	348.085	236.7	-18.2438	300.371		26.6	-173.927	386.997	93.4	-135.765	386.553	236.7	-33.8626	300.743
26.8	-104.303	383.824	93.2	-10.9384	348.125	236.6	-18.6745	300.692		26.8	-173.589	387.001	93.2	-135.743	386.44	236.6	-34.6683	301.126
27	-103.92	383.67	93	-10.9272	347.989	236.5	-19.0893	301.018		27	-174.01	386.989	93	-135.597	386.366	236.5	-35.5298	301.516
27.2	-103.016	383.798	92.8	-11.3278	348.019	236.4	-19.4667	301.346		27.2	-173.686	387.03	92.8	-135.702	386.509	236.4	-36.3496	301.905
27.4	-102.601	383.882	92.6	-10.4957	348.027	236.3	-19.9357	301.678		27.4	-172.756	387.033	92.6	-136.489	386.432	236.3	-37.1815	302.296
27.6	-103.065	383.859	92.4	-11.1565	347.979	236.2	-20.4783	302.011		27.6	-173.21	386.942	92.4	-135.978	386.432	236.2	-38.0579	302.69
27.8	-102.638	383.833	92.2	-10.7975	347.795	236.1	-21.0329	302.352		27.8	-173.452	387.04	92.2	-136.798	386.691	236.1	-38.9389	303.092
28	-102.356	383.716	92	-11.3458	347.873	236	-21.5792	302.692		28	-173.202	387.003	92	-136.909	386.702	236	-39.8904	303.501
28.2	-102.69	383.845	91.8	-10.8124	347.914	235.9	-22.0556	303.033		28.2	-173.671	386.946	91.8	-137.039	386.715	235.9	-40.8477	303.913
28.4	-103.792	383.851	91.6	-11.0329	347.907	235.8	-22.5295	303.373		28.4	-173.727	387.019	91.6	-136.27	386.854	235.8	-41.7558	304.327
28.6	-102.496	383.869	91.4	-11.2219	347.697	235.7	-23.0378	303.709		28.6	-172.781	386.959	91.4	-137.643	386.797	235.7	-42.6799	304.739
28.8	-102.966	383.868	91.2	-10.5031	347.726	235.6	-23.5648	304.047		28.8	-173.545	386.964	91.2	-137.455	386.909	235.6	-43.6123	305.15
29	-102.249	383.85	91	-11.1611	347.664	235.5	-24.0675	304.387		29	-172.507	386.979	91	-137.208	386.882	235.5	-44.5362	305.566
29.2	-102.554	383.895	90.8	-11.098	347.778	235.4	-24.6228	304.731		29.2	-172.094	386.996	90.8	-137.73	386.967	235.4	-45.4444	305.988
29.4	-103.614	383.865	90.6	-11.1861	347.854	235.3	-25.1262	305.085		29.4	-172.563	386.916	90.6	-138.204	386.941	235.3	-46.4431	306.418
29.6	-102.601	383.851	90.4	-11.5415	347.819	235.2	-25.6089	305.446		29.6	-171.961	386.967	90.4	-138.072	386.96	235.2	-47.4554	306.859
29.8	-102.506	383.89	90.2	-11.086	347.829	235.1	-26.115	305.81		29.8	-172.024	386.949	90.2	-137.595	386.908	235.1	-48.4404	307.301
30	-101.795	383.923	90	-11.1712	347.784	235	-26.5705	306.177		30	-172.617	386.937	90	-138.136	386.868	235	-49.4523	307.745
30.2	-102.245	383.998	89.8	-10.984	347.761	234.9	-27.1232	306.548		30.2	-171.422	386.97	89.8	-138.024	386.993	234.9	-50.5073	308.191
30.4	-102.164	383.875	89.6	-10.7393	347.616	234.8	-27.7301	306.923		30.4	-171.828	386.892	89.6	-138.504	386.945	234.8	-51.6066	308.643
30.6	-102.636	383.937	89.4	-11.2225	347.578	234.7	-28.3058	307.299		30.6	-171.812	386.895	89.4	-139.71	386.98	234.7	-52.6807	309.1
30.8	-102.048	383.9	89.2	-11.2372	347.577	234.6	-28.8407	307.679		30.8	-171.557	386.846	89.2	-138.808	387.006	234.6	-53.7692	309.563
31	-101.916	383.906	89	-11.1922	347.525	234.5	-29.3438	308.063		31	-171.676	386.991	89	-139.509	387.014	234.5	-54.8917	310.03
31.2	-102.745	383.938	88.8	-10.9189	347.49	234.4	-29.926	308.451		31.2	-171.109	386.892	88.8	-139.308	386.934	234.4	-55.9848	310.502
31.4	-102.218	383.914	88.6	-11.2884	347.519	234.3	-30.4295	308.845		31.4	-171.774	386.885	88.6	-138.635	386.974	234.3	-57.0678	310.976
31.6	-101.971	383.902	88.4	-11.3725	347.433	234.2	-31.0455	309.244		31.6	-170.976	386.832	88.4	-140.185	386.998	234.2	-58.2	311.456
31.8	-102.336	383.909	88.2	-11.3486	347.305	234.1	-31.6265	309.649		31.8	-170.057	386.911	88.2	-139.085	386.982	234.1	-59.3716	311.941
32	-100.989	383.91	88	-11.1	347.455	234	-32.2076	310.06		32	-170.969	386.898	88	-139.977	386.986	234	-60.5586	312.434
32.2	-102.741	383.941	87.8	-11.4423	347.466	233.9	-32.7961	310.48		32.2	-170.03	386.841	87.8	-139.968	386.952	233.9	-61.7822	312.934
32.4	-102.053	383.945	87.6	-10.6921	347.459	233.8	-33.4185	310.904		32.4	-170.361	386.928	87.6	-140.237	386.903	233.8	-63.0921	313.434
32.6	-101.44	383.901	87.4	-11.3348	347.433	233.7	-34.0914	311.332		32.6	-169.932	386.849	87.4	-139.784	387.026	233.7	-64.3333	313.939
32.8	-101.665	384.033	87.2	-11.2002	347.366	233.6	-34.7577	311.761		32.8	-170.318	386.817	87.2	-139.77	387.001	233.6	-65.5988	314.449
33	-102.208	383.948	87	-11.4128	347.347	233.5	-35.3751	312.192		33	-169.466	386.779	87	-141.134	387.017	233.5	-66.8513	314.964
33.2	-101.102	383.959	86.8	-11.3427	347.302	233.4	-36.0751	312.623		33.2	-170.496	386.909	86.8	-140.537	387.044	233.4	-68.1357	315.484
33.4	-101.19	384.009	86.6	-11.1613	347.336	233.3	-36.8018	313.06		33.4	-169.901	386.773	86.6	-141.658	386.934	233.3	-69.3562	316.01
33.6	-100.109	383.963	86.4	-10.7249	347.269	233.2	-37.4391	313.501		33.6	-169.439	386.814	86.4	-140.744	386.891	233.2	-70.6277	316.543
33.8	-101.292	384.051	86.2	-10.7719	347.289	233.1	-38.0675	313.948		33.8	-168.959	386.754	86.2	-139.593	386.99	233.1	-71.8186	317.079
34	-101.804	384.046	86	-11.4135	347.253	233	-38.7745	314.401		34	-169.386	386.746	86	-140.268	386.905	233	-73.144	317.616
34.2	-101.117	384.026	85.8	-11.2706	347.28	232.9	-39.5072	314.856		34.2	-169.714	386.738	85.8	-140.721	386.996	232.9	-74.4781	318.156
34.4	-101.277	383.934	85.6	-10.6846	347.34	232.8	-40.2486	315.313		34.4	-169.627	386.704	85.6	-141.44	386.945	232.8	-75.7954	318.7
34.6	-101.331	384.05	85.4	-11.8308	347.342	232.7	-40.8552	315.775		34.6	-169.268	386.779	85.4	-141.469	386.881	232.7	-77.1625	319.247
34.8	-101.63	383.997	85.2	-11.1529	347.378	232.6	-41.574	316.239		34.8	-167.682	386.663	85.2	-140.907	386.915	232.6	-78.5123	319.797
35	-100.699	384.012	85	-11.5665	347.317	232.5	-42.2231	316.709		35	-168.608	386.712	85	-141.12	386.924	232.5	-79.8284	320.35
35.2	-100.074	384.006	84.8	-11.6356	347.292	232.4	-42.9466	317.186		35.2	-169.23	386.772	84.8	-141.243	386.966	232.4	-81.1857	320.91
35.4	-101.202	384.015	84.6	-10.9014	347.138	232.3	-43.6656	317.668		35.4	-169.526	386.719	84.6	-141.461	387.008	232.3	-82.5292	321.478
35.6	-100.273	383.993	84.4	-11.3464	347.11	232.2	-44.3882	318.154		35.6	-168.461	386.761	84.4	-141.342	386.968	232.2	-83.8704	322.052
35.8	-100.175	384.039	84.2	-11.319	347.152	232.1	-45.0712	318.645		35.8	-168.54	386.707	84.2	-141.144	386.912	232.1	-85.1925	322.634
36	-99.8779	384.055	84	-11.3737	346.998	232	-45.7541	319.14		36	-168.062	386.774	84	-141.21	386.955	232	-86.6424	323.219
36.2	-100.421	384.032	83.8	-11.2838	346.993	231.9	-46.4682	319.634		36.2	-168.534	386.756	83.8	-142.172	386.934	231.9	-87.9752	323.801
36.4	-99.5953	384.005	83.6	-11.47	347.109	231.8	-47.186	320.136		36.4	-167.213	386.746	83.6	-142.577	386.957	231.8	-89.3568	324.386
36.6	-100.359	384.058	83.4	-11.42	347.083	231.7	-47.8795	320.642		36.6	-168.612	386.764	83.4	-141.572	386.918	231.7	-90.7283	324.975
36.8	-100.109	384.021	83.2	-11.0036	347.076	231.6	-48.6185	321.151		36.8	-167.926	386.77	83.2	-141.518	386.884	231.6	-92.202	325.571
37	-99.1958	384.011	83	-11.1006	347.015	231.5	-49.3744	321.663		37	-167.724	386.749	83	-142.938	386.934	231.5	-93.6837	326.171
37.2	-99.535	384.077	82.8	-11.0594	347.029	231.4	-50.094	322.176		37.2	-167.673	386.826	82.8	-143.263	386.925	231.4	-95.1513	326.773
37.4	-99.6949	384.039	82.6	-11.8793	347.014	231.3	-50.777	322.692		37.4	-166.529	386.768	82.6	-142.472	387.002	231.3	-96.583	327.38
37.6	-99.6234	384.022	82.4	-11.4379	346.921	231.2	-51.457	323.215		37.6	-167.459	386.806	82.4	-142.228	387.008	231.2	-98.0154	327.993
37.8	-99.4884	384.081	82.2	-10.7659	347.039	231.1	-52.266	323.745		37.8	-167.352	386.792	82.2	-142.926	387.003	231.1	-99.4343	328.614
38	-98.4971	384.08	82	-11.3576	347.068	231	-53.0966	324.279		38	-167.245	386.867	82	-142.718	386.91	231	-100.891	329.242
38.2	-99.0914	384.104	81.8	-11.3269	347.148	230.9	-53.9202	324.819		38.2	-165.909	386.923	81.8	-142.303	387.01	230.9	-102.361	329.879
38.4	-98.4602	384.169	81.6	-12.0747	347.139	230.8	-54.6407	325.356		38.4	-166.691	386.883	81.6	-142.64	386.923	230.8	-103.791	330.513
38.6	-98.7752	384.281	81.4	-11.9066	347.124	230.7	-55.3388	325.903		38.6	-167.409	386.895	81.4	-143.905	386.934	230.7	-105.25	331.155
38.8	-99.0369	384.246	81.2	-11.4102	347.012	230.6	-56.1404	326.451		38.8	-166.75	386.918	81.2	-143.161	386.93	230.6	-106.65	331.796
39	-99.4981	384.403	81	-11.6818	347.061	230.5	-56.9631	327.003		39	-166.992	386.959	81	-142.854	386.938	230.5	-108.111	332.439
39.2	-97.9387	384.396	80.8	-11.229	347.007	230.4	-57.7382	327.558		39.2	-167.021	386.991	80.8	-142.831	386.83	230.4	-109.484	333.086
39.4	-98.3881	384.527	80.6	-11.6129	346.844	230.3	-58.5433	328.116		39.4	-166.773	386.92	80.6	-142.799	386.967	230.3	-110.838	333.734
39.6	-98.8364	384.592	80.4	-11.8016	346.847	230.2	-59.3408	328.681		39.6	-166.927	386.938	80.4	-143.21	386.892	230.2	-112.223	334.39
39.8	-98.961	384.756	80.2	-12.0818	346.862	230.1	-60.088	329.243		39.8	-166.255	387.018	80.2	-143.786	386.897	230.1	-113.682	335.043
40	-97.7743	384.808	80	-11.3874	346.902	230	-60.8136	329.811		40	-166.353	387.037	80	-144.411	386.851	230	-115.106	335.701
40.2	-97.9394	385.031	79.8	-11.758	346.847	229.9	-61.5462	330.384		40.2	-166.771	387.006	79.8	-143.734	386.888	229.9	-116.512	336.36
40.4	-97.9314	385.127	79.6	-11.4096	346.778	229.8	-62.3127	330.96		40.4	-166.549	386.984	79.6	-143.808	386.883	229.8	-117.948	337.021
40.6	-97.7099	385.496	79.4	-11.46	346.845	229.7	-63.1027	331.539		40.6	-165.998	386.989	79.4	-142.84	386.881	229.7	-119.359	337.682
40.8	-96.9407	385.672	79.2	-11.3906	346.839	229.6	-63.8534	332.119		40.8	-166.332	387.052	79.2	-144.086	386.943	229.6	-120.763	338.343
41	-97.6392	385.972	79	-11.3904	346.739	229.5	-64.5875	332.703		41	-165.843	387.044	79	-144.776	386.914	229.5	-122.167	339.01
41.2	-96.281	386.164	78.8	-11.409	346.726	229.4	-65.3222	333.283		41.2	-165.798	387.016	78.8	-144.292	386.935	229.4	-123.545	339.669
41.4	-96.7368	386.478	78.6	-11.6266	346.746	229.3	-66.0639	333.861		41.4	-166.298	387.058	78.6	-144.762	386.954	229.3	-124.944	340.32
41.6	-96.9585	386.669	78.4	-11.8094	346.733	229.2	-66.7686	334.445		41.6	-165.778	387.097	78.4	-144.942	386.946	229.2	-126.346	340.968
41.8	-96.1139	386.936	78.2	-12.05	346.798	229.1	-67.5326	335.037		41.8	-165.775	387.039	78.2	-145.45	386.962	229.1	-127.795	341.617
42	-95.5232	387.135	78	-11.8765	346.806	229	-68.2846	335.632		42	-164.951	387.039	78	-144.694	386.884	229	-129.235	342.272
42.2	-96.1896	387.797	77.8	-11.977	346.876	228.9	-69.0654	336.235		42.2	-164.993	387.041	77.8	-145.068	386.896	228.9	-130.666	342.934
42.4	-95.6047	388.06	77.6	-12.0971	346.862	228.8	-69.7352	336.841		42.4	-165.048	387.015	77.6	-143.821	386.956	228.8	-131.963	343.599
42.6	-94.9472	388.472	77.4	-11.3269	346.885	228.7	-70.5634	337.453		42.6	-165.251	387.079	77.4	-144.853	386.996	228.7	-133.366	344.269
42.8	-95.3676	388.959	77.2	-11.4601	346.811	228.6	-71.3155	338.076		42.8	-165.747	387.063	77.2	-145.149	386.987	228.6	-134.778	344.942
43	-95.0189	389.213	77	-11.9814	346.733	228.5	-72.1095	338.703		43	-165.107	387.02	77	-145.769	386.951	228.5	-136.142	345.626
43.2	-94.5739	389.713	76.8	-11.6857	346.612	228.4	-72.9259	339.336		43.2	-164.578	387.094	76.8	-145.419	386.988	228.4	-137.525	346.314
43.4	-94.6024	390.28	76.6	-11.8879	346.668	228.3	-73.733	339.965		43.4	-164.349	387.067	76.6	-145.773	386.978	228.3	-138.852	346.997
43.6	-93.7253	390.536	76.4	-11.8869	346.663	228.2	-74.4851	340.594		43.6	-164.608	387.071	76.4	-145.739	387.039	228.2	-140.174	347.68
43.8	-92.5389	390.963	76.2	-11.8219	346.605	228.1	-75.1886	341.232		43.8	-164.373	387.1	76.2	-145.569	386.945	228.1	-141.426	348.373
44	-92.0975	391.326	76	-11.3667	346.464	228	-75.9232	341.88		44	-163.831	387.085	76	-145.492	386.962	228	-142.677	349.081
44.2	-92.5233	391.798	75.8	-11.651	346.421	227.9	-76.6901	342.533		44.2	-164.287	387.134	75.8	-146.385	386.949	227.9	-143.924	349.792
44.4	-92.2592	392.384	75.6	-11.6719	346.483	227.8	-77.4024	343.185		44.4	-164.57	387.06	75.6	-146.021	387.008	227.8	-145.216	350.499
44.6	-91.1986	392.818	75.4	-11.9964	346.452	227.7	-78.0939	343.843		44.6	-164.393	387.076	75.4	-146.192	386.949	227.7	-146.522	351.211
44.8	-91.1358	393.321	75.2	-11.5786	346.406	227.6	-78.7358	344.512		44.8	-164.394	387.042	75.2	-147.273	386.983	227.6	-147.722	351.936
45	-90.877	393.791	75	-11.4566	346.46	227.5	-79.5009	345.188		45	-164.038	387.127	75	-145.745	386.954	227.5	-148.899	352.678
45.2	-88.6519	394.413	74.8	-11.4125	346.475	227.4	-80.2734	345.865		45.2	-164.328	387.133	74.8	-146.798	386.96	227.4	-150.105	353.428
45.4	-88.5823	394.834	74.6	-11.3962	346.587	227.3	-81.0206	346.539		45.4	-163.972	387.099	74.6	-146.883	387.037	227.3	-151.388	354.175
45.6	-87.5873	395.046	74.4	-12.0033	346.508	227.2	-81.6269	347.213		45.6	-164.127	387.062	74.4	-146.575	387.037	227.2	-152.656	354.92
45.8	-87.8641	395.375	74.2	-11.5904	346.464	227.1	-82.278	347.885		45.8	-164.583	387.115	74.2	-148.162	386.978	227.1	-153.897	355.665
46	-87.4149	395.687	74	-11.6147	346.483	227	-82.936	348.556		46	-163.217	387.159	74	-146.398	386.994	227	-155.101	356.412
46.2	-85.6182	396.544	73.8	-12.3985	346.498	226.9	-83.6025	349.212		46.2	-163.074	387.158	73.8	-147.391	387.036	226.9	-156.26	357.149
46.4	-85.9497	396.745	73.6	-11.8554	346.422	226.8	-84.2671	349.872		46.4	-163.542	387.149	73.6	-147.301	387.035	226.8	-157.288	357.879
46.6	-84.3999	397.118	73.4	-11.9006	346.405	226.7	-84.8724	350.535		46.6	-162.86	387.18	73.4	-147.457	387.009	226.7	-158.336	358.619
46.8	-82.9376	397.414	73.2	-11.7499	346.427	226.6	-85.4581	351.207		46.8	-161.886	387.142	73.2	-147.47	387.074	226.6	-159.453	359.364
47	-83.7581	397.694	73	-11.6659	346.517	226.5	-86.1562	351.879		47	-163.208	387.13	73	-146.954	387.119	226.5	-160.497	360.115
47.2	-81.7319	398.114	72.8	-12.0823	346.426	226.4	-86.7958	352.538		47.2	-162.154	387.165	72.8	-147.512	387.048	226.4	-161.626	360.855
47.4	-81.325	398.314	72.6	-11.4426	346.442	226.3	-87.3117	353.198		47.4	-163.002	387.18	72.6	-147.704	387.066	226.3	-162.739	361.588
47.6	-79.9024	398.526	72.4	-11.5684	346.388	226.2	-87.8514	353.852		47.6	-162.142	387.104	72.4	-147.917	387.09	226.2	-163.729	362.33
47.8	-78.5336	398.905	72.2	-11.4733	346.451	226.1	-88.4108	354.514		47.8	-162.684	387.115	72.2	-147.748	387.138	226.1	-164.638	363.074
48	-78.5592	399.138	72	-12.3165	346.362	226	-88.9733	355.174		48	-161.859	387.105	72	-147.889	387.136	226	-165.599	363.826
48.2	-76.5028	399.22	71.8	-11.5978	346.327	225.9	-89.6064	355.827		48.2	-161.034	387.063	71.8	-148.441	387.007	225.9	-166.639	364.571
48.4	-74.9968	399.33	71.6	-12.0849	346.315	225.8	-90.1107	356.469		48.4	-161.61	387.06	71.6	-148.381	387.112	225.8	-167.631	365.307
48.6	-74.355	399.43	71.4	-12.0647	346.29	225.7	-90.6734	357.105		48.6	-161.371	386.934	71.4	-148.804	387.104	225.7	-168.479	366.037
48.8	-73.9149	399.481	71.2	-12.0404	346.323	225.6	-91.2854	357.739		48.8	-161.681	386.98	71.2	-149.245	387.025	225.6	-169.276	366.763
49	-73.0197	399.446	71	-12.021	346.22	225.5	-91.9422	358.368		49	-161.11	386.922	71	-149.139	387.126	225.5	-170.001	367.49
49.2	-70.3356	399.358	70.8	-12.5451	346.281	225.4	-92.453	358.997		49.2	-161.925	386.941	70.8	-148.688	387.021	225.4	-170.814	368.218
49.4	-69.5556	399.257	70.6	-12.3947	346.258	225.3	-92.9248	359.631		49.4	-161.1	386.89	70.6	-148.818	387.141	225.3	-171.597	368.948
49.6	-68.5518	398.982	70.4	-12.6277	346.185	225.2	-93.4423	360.28		49.6	-161.441	386.846	70.4	-148.953	387.122	225.2	-172.473	369.695
49.8	-66.013	398.778	70.2	-11.6514	346.175	225.1	-93.8613	360.929		49.8	-160.856	386.923	70.2	-149.069	387.032	225.1	-173.297	370.445
50	-63.8098	398.648	70	-11.8872	346.15	225	-94.3723	361.579		50	-160.335	386.899	70	-148.933	387.138	225	-173.972	371.197
50.2	-63.5291	398.389	69.8	-11.9128	346.039	224.9	-94.9103	362.227		50.2	-159.933	386.905	69.8	-149.271	387.077	224.9	-174.588	371.947
50.4	-61.5554	397.803	69.6	-11.7052	346.137	224.8	-95.4203	362.879		50.4	-160.932	386.963	69.6	-149.765	387.04	224.8	-175.308	372.695
50.6	-60.0242	397.483	69.4	-11.9913	346.062	224.7	-95.8943	363.535		50.6	-159.969	386.943	69.4	-149.523	387.068	224.7	-176.006	373.454
50.8	-59.1089	397.134	69.2	-12.0552	346.016	224.6	-96.3565	364.191		50.8	-160.01	386.859	69.2	-149.062	387.039	224.6	-176.636	374.215
51	-56.5214	396.353	69	-11.6077	345.997	224.5	-96.8739	364.847		51	-160.068	386.987	69	-149.382	387.029	224.5	-177.352	374.972
51.2	-55.5036	395.954	68.8	-11.8678	346.024	224.4	-97.3262	365.504		51.2	-159.935	386.955	68.8	-149.754	387.089	224.4	-178.006	375.731
51.4	-54.057	395.315	68.6	-12.4732	346.009	224.3	-97.7997	366.161		51.4	-159.35	387.056	68.6	-149.11	386.971	224.3	-178.583	376.49
51.6	-50.08	394.276	68.4	-11.9518	345.969	224.2	-98.2478	366.822		51.6	-160.728	387.008	68.4	-150.075	387.051	224.2	-179.138	377.247
51.8	-50.47	393.818	68.2	-12.2486	345.951	224.1	-98.6075	367.486		51.8	-160.42	387.002	68.2	-148.567	387.108	224.1	-179.611	378.011
52	-48.2802	393.529	68	-12.1972	345.997	224	-98.9548	368.152		52	-160.077	387.06	68	-150.03	387.051	224	-180.067	378.775
52.2	-46.967	392.789	67.8	-12.4864	345.936	223.9	-99.2946	368.823		52.2	-159.543	387.029	67.8	-149.795	387.049	223.9	-180.532	379.545
52.4	-44.5111	391.821	67.6	-12.4168	345.982	223.8	-99.7442	369.495		52.4	-160.062	387.182	67.6	-150.812	387.14	223.8	-181.082	380.317
52.6	-42.5845	391.216	67.4	-11.9555	345.915	223.7	-100.071	370.168		52.6	-159.572	387.179	67.4	-151.08	387.08	223.7	-181.514	381.088
52.8	-40.7978	390.412	67.2	-12.3713	345.922	223.6	-100.304	370.839		52.8	-159.946	387.138	67.2	-150.791	387.084	223.6	-181.914	381.859
53	-39.7769	389.925	67	-12.5989	345.984	223.5	-100.561	371.507		53	-159.365	387.216	67	-150.819	387.144	223.5	-182.274	382.629
53.2	-37.0604	388.738	66.8	-12.2608	345.931	223.4	-100.977	372.17		53.2	-159.96	387.1	66.8	-150.459	387.148	223.4	-182.71	383.397
53.4	-35.138	387.809	66.6	-12.0965	345.998	223.3	-101.238	372.83		53.4	-159.543	387.184	66.6	-150.829	387.118	223.3	-183.123	384.165
53.6	-33.6846	387.366	66.4	-11.3985	345.986	223.2	-101.366	373.49		53.6	-159.561	387.155	66.4	-150.767	387.116	223.2	-183.46	384.936
53.8	-32.8818	386.722	66.2	-12.4386	346.003	223.1	-101.676	374.152		53.8	-159.449	387.158	66.2	-151.676	387.041	223.1	-183.675	385.706
54	-30.7487	385.806	66	-11.8763	345.981	223	-101.978	374.81		54	-159.165	387.195	66	-151.108	387.167	223	-183.961	386.478
54.2	-29.1036	385.126	65.8	-12.4921	346.021	222.9	-102.376	375.472		54.2	-158.8	387.181	65.8	-151.704	387.041	222.9	-184.207	387.248
54.4	-28.8358	384.504	65.6	-11.868	345.982	222.8	-102.688	376.137		54.4	-158.669	387.134	65.6	-152.164	387.127	222.8	-184.284	388.023
54.6	-27.4739	384.146	65.4	-12.5005	345.982	222.7	-102.879	376.798		54.6	-158.333	387.15	65.4	-151.959	387.184	222.7	-184.576	388.795
54.8	-26.5265	383.209	65.2	-11.6328	345.984	222.6	-103.026	377.461		54.8	-158	387.169	65.2	-151.034	387.195	222.6	-184.74	389.568
55	-25.3521	382.77	65	-12.0528	345.956	222.5	-103.095	378.125		55	-158.705	387.177	65	-151.116	387.132	222.5	-184.831	390.345
55.2	-23.452	382.269	64.8	-12.0141	345.906	222.4	-103.263	378.794		55.2	-158.283	387.121	64.8	-151.288	387.083	222.4	-184.894	391.128
55.4	-23.3961	381.728	64.6	-11.7855	345.905	222.3	-103.393	379.468		55.4	-157.876	387.218	64.6	-152.185	387.061	222.3	-184.892	391.92
55.6	-21.6192	380.961	64.4	-12.4501	345.964	222.2	-103.536	380.142		55.6	-158.493	387.183	64.4	-152.179	387.098	222.2	-185.083	392.715
55.8	-21.3408	380.659	64.2	-12.2275	345.93	222.1	-103.605	380.819		55.8	-157.439	387.168	64.2	-153.409	387.145	222.1	-185.007	393.513
56	-20.5123	380.172	64	-12.5846	345.813	222	-103.845	381.496		56	-158.907	387.145	64	-151.822	387.122	222	-185.067	394.315
56.2	-19.3783	379.783	63.8	-12.6008	345.865	221.9	-104.196	382.171		56.2	-158.663	387.218	63.8	-152.688	387.162	221.9	-185.017	395.11
56.4	-19.1604	379.453	63.6	-11.8746	345.861	221.8	-104.337	382.846		56.4	-158.632	387.169	63.6	-152.725	387.203	221.8	-184.972	395.902
56.6	-18.4155	379.042	63.4	-12.1632	345.811	221.7	-104.443	383.529		56.6	-158.639	387.263	63.4	-153.707	387.17	221.7	-184.883	396.701
56.8	-17.8182	378.739	63.2	-11.8098	345.775	221.6	-104.573	384.213		56.8	-157.716	387.255	63.2	-152.732	387.092	221.6	-184.926	397.506
57	-17.1856	378.429	63	-12.5482	345.82	221.5	-104.641	384.901		57	-157.363	387.248	63	-152.328	387.047	221.5	-184.924	398.316
57.2	-16.6627	378.145	62.8	-12.4031	345.807	221.4	-104.622	385.592		57.2	-157.428	387.219	62.8	-153.242	387.064	221.4	-184.89	399.125
57.4	-16.4134	377.943	62.6	-12.5751	345.768	221.3	-104.663	386.284		57.4	-156.946	387.204	62.6	-152.459	387.156	221.3	-184.702	399.929
57.6	-16.0311	377.706	62.4	-12.0488	345.811	221.2	-104.644	386.981		57.6	-157.494	387.33	62.4	-153.317	387.144	221.2	-184.779	400.74
57.8	-16.1754	377.383	62.2	-12.9359	345.739	221.1	-104.638	387.68		57.8	-157.858	387.288	62.2	-153.678	387.145	221.1	-184.655	401.559
58	-15.6564	377.146	62	-12.1062	345.701	221	-104.76	388.381		58	-157.663	387.282	62	-154.137	387.113	221	-184.449	402.387
58.2	-15.36	377.018	61.8	-12.0982	345.697	220.9	-104.867	389.089		58.2	-157.547	387.22	61.8	-152.874	387.105	220.9	-184.312	403.225
58.4	-14.9118	376.749	61.6	-12.4472	345.706	220.8	-104.988	389.792		58.4	-156.752	387.347	61.6	-153.722	387.157	220.8	-184.193	404.057
58.6	-14.149	376.55	61.4	-12.17	345.56	220.7	-105.091	390.5		58.6	-156.384	387.291	61.4	-153.993	387.164	220.7	-184.065	404.888
58.8	-13.5779	376.366	61.2	-11.8285	345.638	220.6	-105.101	391.211		58.8	-156.618	387.272	61.2	-153.938	387.204	220.6	-183.823	405.724
59	-14.097	376.218	61	-12.3329	345.563	220.5	-105.068	391.921		59	-157.334	387.354	61	-154.89	387.187	220.5	-183.482	406.558
59.2	-13.6726	376.054	60.8	-12.6448	345.535	220.4	-105.105	392.639		59.2	-156.216	387.302	60.8	-154.584	387.151	220.4	-183.201	407.403
59.4	-14.2118	375.848	60.6	-12.1654	345.509	220.3	-105.004	393.362		59.4	-156.711	387.267	60.6	-155.126	387.146	220.3	-182.94	408.255
59.6	-13.3792	375.696	60.4	-11.932	345.538	220.2	-104.833	394.089		59.6	-156.84	387.315	60.4	-154.7	387.136	220.2	-182.635	409.123
59.8	-14.4675	375.485	60.2	-12.2233	345.422	220.1	-104.815	394.816		59.8	-156.531	387.395	60.2	-153.901	387.136	220.1	-182.465	409.991
60	-13.2082	375.499	60	-12.2447	345.522	220	-104.663	395.547		60	-156.691	387.367	60	-154.407	387.108	220	-182.291	410.863
60.2	-13.4138	375.309	59.8	-12.422	345.48	219.9	-104.516	396.285		60.2	-155.9	387.423	59.8	-154.684	387.068	219.9	-181.977	411.741
60.4	-13.3502	375.007	59.6	-12.2632	345.424	219.8	-104.486	397.027		60.4	-156.142	387.43	59.6	-155.441	387.082	219.8	-181.703	412.626
60.6	-14.3486	375.007	59.4	-12.1529	345.469	219.7	-104.377	397.771		60.6	-156.26	387.398	59.4	-154.722	387.058	219.7	-181.697	413.519
60.8	-13.4705	374.994	59.2	-12.0823	345.468	219.6	-104.182	398.516		60.8	-155.776	387.384	59.2	-154.414	387.152	219.6	-181.449	414.418
61	-13.4043	374.62	59	-12.4392	345.333	219.5	-104.059	399.261		61	-157.11	387.431	59	-154.31	387.086	219.5	-180.883	415.325
61.2	-13.06	374.678	58.8	-12.1353	345.385	219.4	-103.731	400.007		61.2	-155.766	387.375	58.8	-155.098	387.177	219.4	-180.475	416.224
61.4	-13.616	374.553	58.6	-12.561	345.317	219.3	-103.291	400.752		61.4	-155.166	387.433	58.6	-155.328	387.108	219.3	-180.097	417.117
61.6	-13.2369	374.544	58.4	-12.7316	345.284	219.2	-103.174	401.497		61.6	-156.206	387.416	58.4	-155.475	387.125	219.2	-179.828	418.008
61.8	-13.6109	374.446	58.2	-12.6784	345.297	219.1	-102.913	402.248		61.8	-155.602	387.43	58.2	-155.736	387.115	219.1	-179.511	418.903
62	-12.8657	374.377	58	-12.1365	345.234	219	-102.762	403.002		62	-155.683	387.452	58	-156.133	387.138	219	-179.316	419.803
62.2	-13.3104	374.164	57.8	-12.7137	345.239	218.9	-102.615	403.757		62.2	-154.991	387.485	57.8	-155.258	387.108	218.9	-179.089	420.711
62.4	-13.0129	374.112	57.6	-12.2886	345.233	218.8	-102.29	404.521		62.4	-155.152	387.456	57.6	-156.254	387.094	218.8	-178.906	421.624
62.6	-12.8681	374.041	57.4	-12.7809	345.196	218.7	-102.062	405.283		62.6	-154.854	387.497	57.4	-155.795	387.052	218.7	-178.627	422.539
62.8	-13.1434	373.883	57.2	-12.8728	345.208	218.6	-101.838	406.049		62.8	-155.549	387.502	57.2	-156.025	387.106	218.6	-178.117	423.448
63	-13.0862	373.813	57	-12.91	345.247	218.5	-101.625	406.818		63	-154.555	387.481	57	-155.797	387.111	218.5	-177.612	424.365
63.2	-12.6483	373.742	56.8	-12.6005	345.175	218.4	-101.535	407.585		63.2	-154.697	387.51	56.8	-156.25	387.034	218.4	-177.041	425.282
63.4	-13.1557	373.569	56.6	-12.1734	345.161	218.3	-101.42	408.344		63.4	-154.686	387.49	56.6	-157.068	387.055	218.3	-176.368	426.193
63.6	-12.8725	373.632	56.4	-12.6122	345.183	218.2	-101.181	409.098		63.6	-154.764	387.528	56.4	-155.737	387.049	218.2	-176.111	427.098
63.8	-12.2135	373.54	56.2	-12.821	345.244	218.1	-100.946	409.855		63.8	-154.289	387.43	56.2	-157.181	387.074	218.1	-175.575	428
64	-12.7838	373.478	56	-12.0275	345.287	218	-100.852	410.617		64	-153.953	387.567	56	-157.058	387.07	218	-174.837	428.917
64.2	-12.8472	373.373	55.8	-12.3766	345.278	217.9	-100.662	411.382		64.2	-154.665	387.477	55.8	-157.134	387.082	217.9	-174.379	429.839
64.4	-12.9655	373.223	55.6	-12.3729	345.199	217.8	-100.483	412.145		64.4	-154.791	387.512	55.6	-156.258	387.074	217.8	-174.136	430.756
64.6	-12.0897	373.168	55.4	-13.1859	345.262	217.7	-100.322	412.906		64.6	-154.32	387.529	55.4	-157.308	387.019	217.7	-173.599	431.667
64.8	-12.9382	373.075	55.2	-12.501	345.211	217.6	-100.272	413.669		64.8	-153.719	387.513	55.2	-157.105	387.093	217.6	-173.187	432.585
65	-12.7471	372.987	55	-12.5912	345.183	217.5	-100.017	414.444		65	-154.829	387.613	55	-156.153	387.052	217.5	-172.562	433.519
65.2	-12.7747	372.744	54.8	-12.1937	345.224	217.4	-99.8629	415.218		65.2	-153.429	387.56	54.8	-156.657	387.055	217.4	-171.993	434.47
65.4	-12.4558	372.708	54.6	-12.4847	345.245	217.3	-99.724	415.987		65.4	-153.697	387.576	54.6	-158.069	387.006	217.3	-171.458	435.415
65.6	-12.292	372.586	54.4	-12.5236	345.199	217.2	-99.6008	416.758		65.6	-154.092	387.493	54.4	-157.754	387.011	217.2	-171.027	436.352
65.8	-13.1178	372.573	54.2	-12.4391	345.308	217.1	-99.63	417.524		65.8	-153.439	387.557	54.2	-157.377	386.991	217.1	-170.537	437.284
66	-13.6634	372.433	54	-13.209	345.202	217	-99.5748	418.293		66	-154.309	387.612	54	-158.185	386.965	217	-170.124	438.222
66.2	-12.5108	372.226	53.8	-12.8305	345.261	216.9	-99.4193	419.053		66.2	-153.409	387.689	53.8	-157.975	387.029	216.9	-169.848	439.159
66.4	-12.8446	372.182	53.6	-12.8157	345.188	216.8	-99.2357	419.823		66.4	-153.165	387.626	53.6	-157.904	387.02	216.8	-169.527	440.088
66.6	-12.2275	372.053	53.4	-12.4548	345.176	216.7	-98.9043	420.599		66.6	-152.866	387.634	53.4	-157.893	387.035	216.7	-169.278	441.021
66.8	-11.9805	372.081	53.2	-12.4679	345.276	216.6	-98.7143	421.387		66.8	-153.845	387.622	53.2	-158.205	386.989	216.6	-168.812	441.961
67	-11.617	372.025	53	-12.4565	345.253	216.5	-98.6427	422.178		67	-153.123	387.643	53	-158.525	387.004	216.5	-168.266	442.915
67.2	-12.2232	372.009	52.8	-12.9788	345.134	216.4	-98.4755	422.965		67.2	-153.689	387.631	52.8	-158.239	387.002	216.4	-167.969	443.866
67.4	-12.8905	371.705	52.6	-12.0785	345.203	216.3	-98.3139	423.753		67.4	-152.676	387.642	52.6	-158.526	386.989	216.3	-167.524	444.811
67.6	-12.4867	371.623	52.4	-12.4395	345.079	216.2	-98.3165	424.535		67.6	-153.115	387.69	52.4	-157.994	386.985	216.2	-167.116	445.757
67.8	-11.8679	371.59	52.2	-12.5517	345.158	216.1	-98.1123	425.332		67.8	-152.802	387.679	52.2	-158.825	386.977	216.1	-166.702	446.717
68	-12.4509	371.561	52	-13.3541	345.173	216	-98.1024	426.137		68	-152.271	387.645	52	-159.295	386.993	216	-166.289	447.696
68.2	-12.4306	371.548	51.8	-12.7493	345.182	215.9	-97.9178	426.941		68.2	-152.037	387.745	51.8	-158.434	386.947	215.9	-165.832	448.674
68.4	-12.226	371.411	51.6	-12.3391	345.068	215.8	-97.7069	427.738		68.4	-153.08	387.62	51.6	-158.618	386.971	215.8	-165.353	449.641
68.6	-11.6181	371.29	51.4	-12.2437	345.073	215.7	-97.5353	428.532		68.6	-152.203	387.698	51.4	-158.898	387.004	215.7	-164.853	450.596
68.8	-11.4778	371.273	51.2	-12.7665	345.049	215.6	-97.1838	429.326		68.8	-152.779	387.745	51.2	-158.929	386.976	215.6	-164.281	451.548
69	-12.4494	371.154	51	-12.7152	345.097	215.5	-96.8878	430.124		69	-152.53	387.718	51	-158.929	387.01	215.5	-163.869	452.516
69.2	-11.552	371.004	50.8	-12.2888	345.034	215.4	-96.4693	430.926		69.2	-151.75	387.746	50.8	-159.455	386.969	215.4	-163.249	453.482
69.4	-12.3867	370.984	50.6	-12.6603	345.042	215.3	-96.2989	431.734		69.4	-152.166	387.763	50.6	-159.308	386.957	215.3	-162.843	454.458
69.6	-12.822	370.91	50.4	-12.6669	344.981	215.2	-96.1073	432.551		69.6	-151.898	387.823	50.4	-159.946	386.93	215.2	-162.42	455.45
69.8	-12.831	370.953	50.2	-12.5506	345.061	215.1	-95.967	433.372		69.8	-152.479	387.834	50.2	-160.066	386.923	215.1	-161.813	456.456
70	-12.4737	370.822	50	-13.407	345.016	215	-95.9444	434.204		70	-151.157	387.844	50	-160.057	386.932	215	-161.427	457.477
70.2	-12.2299	370.674	49.8	-12.4687	345.001	214.9	-95.7384	435.034		70.2	-151.706	387.724	49.8	-159.593	386.923	214.9	-160.825	458.504
70.4	-11.8209	370.582	49.6	-12.5445	345.007	214.8	-95.5061	435.872		70.4	-152.369	387.824	49.6	-160.133	386.913	214.8	-160.377	459.533
70.6	-11.5525	370.351	49.4	-12.4315	344.906	214.7	-95.2404	436.722		70.6	-150.816	387.801	49.4	-160.274	386.895	214.7	-159.823	460.576
70.8	-11.6116	370.319	49.2	-13.0896	344.972	214.6	-95.0432	437.58		70.8	-151.007	387.824	49.2	-159.674	386.878	214.6	-159.318	461.627
71	-12.0594	370.344	49	-13.0091	344.952	214.5	-94.9634	438.45		71	-151.799	387.822	49	-159.742	386.941	214.5	-158.569	462.691
71.2	-12.2251	370.337	48.8	-13.224	344.879	214.4	-94.9031	439.325		71.2	-150.856	387.869	48.8	-160.523	386.915	214.4	-158.044	463.756
71.4	-11.8151	370.212	48.6	-12.4417	344.859	214.3	-94.6562	440.208		71.4	-151.717	387.935	48.6	-160.335	386.875	214.3	-157.529	464.828
71.6	-11.92	369.878	48.4	-12.7427	344.909	214.2	-94.6993	441.104		71.6	-151.149	387.934	48.4	-160.353	386.945	214.2	-157.166	465.912
71.8	-11.6098	369.838	48.2	-13.1776	344.898	214.1	-94.8232	442.011		71.8	-150.335	387.968	48.2	-160.45	386.889	214.1	-157.032	467.012
72	-11.7185	369.647	48	-13.3942	344.885	214	-94.6189	442.932		72	-150.861	387.906	48	-160.924	386.919	214	-156.738	468.128
72.2	-11.9342	369.156	47.8	-12.9727	344.839	213.9	-94.6792	443.867		72.2	-151.046	387.993	47.8	-161.316	386.855	213.9	-156.516	469.265
72.4	-11.9277	368.822	47.6	-13.221	344.842	213.8	-94.6419	444.809		72.4	-150.55	388.002	47.6	-161.494	386.918	213.8	-156.426	470.412
72.6	-11.6966	368.736	47.4	-13.082	344.775	213.7	-94.5119	445.763		72.6	-150.202	388.068	47.4	-161.113	386.753	213.7	-156.358	471.575
72.8	-11.6481	368.307	47.2	-12.6883	344.771	213.6	-94.148	446.724		72.8	-150.438	388	47.2	-161.331	386.752	213.6	-156.148	472.741
73	-11.9872	367.977	47	-13.088	344.708	213.5	-94.0129	447.691		73	-150.741	387.994	47	-161.378	386.963	213.5	-155.91	473.916
73.2	-11.8941	367.418	46.8	-12.5647	344.789	213.4	-93.9626	448.662		73.2	-150.619	388.023	46.8	-161.687	386.83	213.4	-155.972	475.096
73.4	-11.7317	367.183	46.6	-12.5373	344.733	213.3	-93.8345	449.642		73.4	-150.574	388.041	46.6	-160.795	386.851	213.3	-155.919	476.284
73.6	-11.8541	367.249	46.4	-12.7248	344.728	213.2	-93.8603	450.632		73.6	-150.114	388.005	46.4	-160.444	386.88	213.2	-155.841	477.483
73.8	-12.1861	367.102	46.2	-13.2248	344.592	213.1	-93.9443	451.628		73.8	-149.955	388.076	46.2	-161.219	386.798	213.1	-155.668	478.689
74	-11.7022	365.563	46	-12.9853	344.581	213	-94.1266	452.632		74	-150.176	388.119	46	-161.568	386.754	213	-155.653	479.906
74.2	-11.911	365.245	45.8	-13.3267	344.638	212.9	-94.0558	453.647		74.2	-150.324	388.131	45.8	-161.886	386.866	212.9	-155.65	481.137
74.4	-12.3868	365.026	45.6	-13.1223	344.624	212.8	-94.0214	454.671		74.4	-149.707	388.151	45.6	-161.872	386.852	212.8	-155.561	482.378
74.6	-11.3634	365.192	45.4	-12.9752	344.575	212.7	-94.0441	455.698		74.6	-150.852	388.153	45.4	-161.361	386.826	212.7	-155.474	483.632
74.8	-11.9855	365.895	45.2	-12.4185	344.473	212.6	-93.9687	456.735		74.8	-149.898	388.2	45.2	-162.03	386.778	212.6	-155.516	484.894
75	-11.4607	365.89	45	-13.3821	344.523	212.5	-93.9022	457.783		75	-150.562	388.171	45	-161.597	386.807	212.5	-155.346	486.166
75.2	-11.7922	365.884	44.8	-13.0381	344.463	212.4	-93.9368	458.848		75.2	-149.414	388.135	44.8	-161.712	386.809	212.4	-155.245	487.46
75.4	-12.0856	366.017	44.6	-12.3587	344.454	212.3	-93.8285	459.929		75.4	-149.799	388.223	44.6	-162.53	386.706	212.3	-155.091	488.769
75.6	-11.8734	365.514	44.4	-13.3237	344.393	212.2	-93.6949	461.02		75.6	-149.785	388.201	44.4	-162.22	386.826	212.2	-154.701	490.096
75.8	-10.9724	365.208	44.2	-12.9676	344.451	212.1	-93.7624	462.125		75.8	-149.695	388.209	44.2	-162.156	386.805	212.1	-154.324	491.44
76	-10.9155	364.929	44	-13.6547	344.48	212	-93.8056	463.241		76	-148.711	388.236	44	-163.123	386.728	212	-154.037	492.796
76.2	-11.6046	363.21	43.8	-13.1145	344.433	211.9	-93.5531	464.367		76.2	-149.845	388.212	43.8	-162.812	386.778	211.9	-153.773	494.165
76.4	-11.7029	362.531	43.6	-12.8683	344.4	211.8	-93.4379	465.505		76.4	-148.242	388.227	43.6	-163.396	386.758	211.8	-153.685	495.549
76.6	-12.2718	361.71	43.4	-12.4991	344.341	211.7	-93.443	466.658		76.6	-149.218	388.303	43.4	-163.439	386.732	211.7	-153.406	496.957
76.8	-11.7304	361.627	43.2	-13.1789	344.28	211.6	-93.3712	467.823		76.8	-149.055	388.281	43.2	-162.759	386.792	211.6	-153.323	498.385
77	-11.09	361.788	43	-12.9273	344.304	211.5	-93.5691	469.002		77	-149.305	388.318	43	-163.481	386.736	211.5	-153.352	499.835
77.2	-11.3299	361.644	42.8	-13.1372	344.337	211.4	-93.4461	470.199		77.2	-147.679	388.375	42.8	-162.465	386.7	211.4	-153.415	501.302
77.4	-11.3897	361.111	42.6	-12.53	344.238	211.3	-93.3279	471.409		77.4	-148.82	388.431	42.6	-163.353	386.79	211.3	-153.393	502.781
77.6	-11.3728	361.971	42.4	-12.1136	344.201	211.2	-93.3954	472.633		77.6	-148.49	388.432	42.4	-163.05	386.701	211.2	-153.381	504.278
77.8	-11.9557	361.298	42.2	-12.9862	344.18	211.1	-93.3571	473.879		77.8	-148.619	388.418	42.2	-162.826	386.738	211.1	-153.763	505.799
78	-11.1341	361.328	42	-13.7714	344.212	211	-93.4033	475.144		78	-148.519	388.47	42	-164.27	386.739	211	-154.096	507.346
78.2	-11.5675	361.038	41.8	-13.1675	344.136	210.9	-93.4952	476.424		78.2	-148.344	388.409	41.8	-163.784	386.707	210.9	-154.265	508.935
78.4	-11.5928	360.895	41.6	-12.707	344.116	210.8	-93.5106	477.715		78.4	-148.958	388.41	41.6	-164.107	386.712	210.8	-154.428	510.532
78.6	-11.5147	359.714	41.4	-12.6558	344.029	210.7	-93.3697	479.021		78.6	-148.446	388.49	41.4	-163.543	386.713	210.7	-154.938	512.143
78.8	-11.8091	359.894	41.2	-12.7599	344.069	210.6	-93.5819	480.336		78.8	-148.211	388.586	41.2	-163.946	386.729	210.6	-155.32	513.779
79	-10.6534	359.567	41	-12.9091	344.034	210.5	-93.5786	481.663		79	-148.43	388.516	41	-163.912	386.683	210.5	-155.87	515.425
79.2	-11.2616	358.324	40.8	-12.9217	344.003	210.4	-93.5438	483.012		79.2	-147.981	388.541	40.8	-164.088	386.723	210.4	-156.451	517.094
79.4	-11.0984	358.43	40.6	-12.4231	344.008	210.3	-93.9674	484.372		79.4	-148.782	388.614	40.6	-164.038	386.687	210.3	-156.759	518.795
79.6	-11.1197	359.88	40.4	-12.8754	343.934	210.2	-94.2883	485.747		79.6	-147.497	388.597	40.4	-165	386.72	210.2	-157.276	520.52
79.8	-11.5619	359.744	40.2	-13.2709	343.907	210.1	-94.375	487.135		79.8	-148.417	388.615	40.2	-164.486	386.673	210.1	-157.594	522.263
80	-11.3855	359.784	40	-12.9337	344	210	-94.4117	488.536		80	-147.748	388.683	40	-164.903	386.713	210	-157.83	524.027
80.2	-11.2651	358.546	39.8	-12.3068	343.958	209.9	-94.5092	489.954		80.2	-148.251	388.591	39.8	-164.949	386.665	209.9	-158.288	525.819
80.4	-11.3448	358.709	39.6	-12.7158	343.935	209.8	-94.686	491.394		80.4	-147.222	388.728	39.6	-165.374	386.712	209.8	-158.278	527.642
80.6	-11.7251	358.076	39.4	-12.8107	343.933	209.7	-95.1652	492.842		80.6	-148.095	388.75	39.4	-165.401	386.73	209.7	-158.863	529.481
80.8	-10.9899	357.834	39.2	-13.6143	343.945	209.6	-95.6689	494.301		80.8	-147.783	388.775	39.2	-165.193	386.717	209.6	-159.27	531.343
81	-11.0408	357.983	39	-13.124	343.868	209.5	-95.8422	495.779		81	-148.538	388.686	39	-164.81	386.856	209.5	-159.77	533.23
81.2	-11.6303	357.468	38.8	-12.9301	343.864	209.4	-95.9816	497.258		81.2	-147.741	388.769	38.8	-165.569	386.732	209.4	-160.01	535.133
81.4	-11.8702	357.293	38.6	-12.554	343.873	209.3	-96.179	498.749		81.4	-147.491	388.821	38.6	-164.615	386.798	209.3	-160.204	537.042
81.6	-11.3784	357.052	38.4	-13.0911	343.84	209.2	-96.5245	500.252		81.6	-147.379	388.836	38.4	-165.349	386.814	209.2	-160.598	538.951
81.8	-11.2622	356.424	38.2	-13.0907	343.832	209.1	-97.1176	501.771		81.8	-147.737	388.804	38.2	-165.724	386.866	209.1	-160.579	540.885
82	-11.5944	356.319	38	-13.5706	343.826	209	-97.649	503.32		82	-146.973	388.875	38	-166.496	386.845	209	-160.737	542.834
82.2	-11.4418	356.406	37.8	-13.5079	343.918	208.9	-97.5227	504.889		82.2	-146.923	388.932	37.8	-166.496	386.881	208.9	-160.86	544.815
82.4	-11.8676	356.307	37.6	-12.7509	343.832	208.8	-97.628	506.477		82.4	-147.388	389.011	37.6	-166.293	386.901	208.8	-160.919	546.815
82.6	-11.1574	356.671	37.4	-13.1581	343.824	208.7	-98.1936	508.082		82.6	-147.419	388.983	37.4	-167.58	386.816	208.7	-161.299	548.842
82.8	-11.6249	356.895	37.2	-12.8451	343.779	208.6	-98.4933	509.707		82.8	-147.089	389.061	37.2	-166.012	386.897	208.6	-161.512	550.884
83	-11.5662	356.974	37	-13.4212	343.756	208.5	-98.9964	511.364		83	-147.146	389.075	37	-165.617	386.93	208.5	-161.653	552.955
83.2	-11.2046	356.995	36.8	-12.941	343.789	208.4	-98.9412	513.027		83.2	-147.403	389.049	36.8	-166.354	386.903	208.4	-161.587	555.045
83.4	-11.714	356.034	36.6	-12.6707	343.832	208.3	-98.9699	514.698		83.4	-146.914	389.086	36.6	-166.9	386.92	208.3	-161.571	557.129
83.6	-11.6659	355.59	36.4	-12.9607	343.753	208.2	-99.0203	516.376		83.6	-147.153	389.059	36.4	-167.183	386.917	208.2	-161.628	559.224
83.8	-11.46	355.794	36.2	-13.0085	343.732	208.1	-98.7857	518.082		83.8	-146.951	389.165	36.2	-167.736	386.946	208.1	-161.904	561.334
84	-11.3501	355.697	36	-13.1644	343.755	208	-98.4721	519.819		84	-146.534	389.183	36	-167.62	386.955	208	-162	563.501
84.2	-10.8381	355.63	35.8	-13.1552	343.749	207.9	-97.8455	521.582		84.2	-147.105	389.176	35.8	-167.103	386.949	207.9	-162.12	565.693
84.4	-10.9333	355.471	35.6	-13.3585	343.769	207.8	-97.8774	523.351		84.4	-147.594	389.24	35.6	-167.389	387.034	207.8	-162.287	567.905
84.6	-11.459	355.733	35.4	-12.9909	343.81	207.7	-97.7162	525.128		84.6	-147.555	389.226	35.4	-167.821	387.013	207.7	-161.715	570.132
84.8	-11.5627	355.723	35.2	-12.8797	343.688	207.6	-97.1951	526.928		84.8	-146.979	389.261	35.2	-167.562	386.979	207.6	-161.74	572.372
85	-11.0185	354.98	35	-13.6883	343.729	207.5	-96.3009	528.767		85	-146.909	389.256	35	-167.7	386.989	207.5	-161.864	574.666
85.2	-10.9919	355.003	34.8	-13.2543	343.673	207.4	-95.7	530.635		85.2	-146.656	389.33	34.8	-168.389	387.012	207.4	-161.836	577.017
85.4	-11.1037	354.89	34.6	-12.8026	343.717	207.3	-95.5507	532.503		85.4	-146.038	389.344	34.6	-167.697	387.015	207.3	-161.471	579.395
85.6	-10.9616	355.117	34.4	-13.529	343.726	207.2	-95.8072	534.4		85.6	-145.863	389.339	34.4	-168.837	387.058	207.2	-161.419	581.779
85.8	-11.4186	355.186	34.2	-13.2576	343.716	207.1	-95.0348	536.308		85.8	-146.571	389.384	34.2	-168.623	387.047	207.1	-160.962	584.172
86	-11.6478	354.817	34	-13.4982	343.751	207	-94.0752	538.229		86	-145.648	389.494	34	-168.551	387.011	207	-160.526	586.576
86.2	-11.2063	354.301	33.8	-12.6654	343.764	206.9	-93.5048	540.145		86.2	-146.015	389.487	33.8	-168.738	387.012	206.9	-160.686	588.989
86.4	-11.5363	355.057	33.6	-13.1805	343.7	206.8	-92.9435	542.078		86.4	-146.82	389.495	33.6	-169.458	387.03	206.8	-160.735	591.389
86.6	-11.1405	354.485	33.4	-12.8166	343.744	206.7	-93.186	544.038		86.6	-145.881	389.57	33.4	-168.739	387.054	206.7	-160.711	593.808
86.8	-10.8971	354.919	33.2	-13.4739	343.703	206.6	-92.4898	546.032		86.8	-146.62	389.563	33.2	-168.85	387.078	206.6	-160.263	596.255
87	-11.2182	354.678	33	-12.6748	343.716	206.5	-92.3244	548.032		87	-145.72	389.6	33	-169.011	387.07	206.5	-159.429	598.718
87.2	-11.1802	354.588	32.8	-12.8878	343.682	206.4	-91.9023	550.026		87.2	-146.125	389.673	32.8	-169.804	387.063	206.4	-158.297	601.193
87.4	-11.2465	354.538	32.6	-13.3868	343.687	206.3	-91.1872	552.029		87.4	-146.235	389.603	32.6	-169.832	387.016	206.3	-157.796	603.644
87.6	-10.9481	354.082	32.4	-13.6421	343.732	206.2	-90.8518	554.033		87.6	-145.014	389.615	32.4	-168.615	386.989	206.2	-157.034	606.115
87.8	-11.2214	353.655	32.2	-13.4231	343.754	206.1	-89.9266	556.075		87.8	-146.092	389.661	32.2	-169.506	387.038	206.1	-155.072	608.605
88	-11.229	353.645	32	-13.0529	343.743	206	-89.4392	558.14		88	-145.608	389.842	32	-169.357	387.029	206	-153.612	611.126
88.2	-11.6843	353.69	31.8	-12.9779	343.803	205.9	-88.7718	560.203		88.2	-145.275	389.756	31.8	-170.395	386.98	205.9	-152.047	613.659
88.4	-10.3692	353.444	31.6	-12.9904	343.747	205.8	-87.8729	562.244		88.4	-146.367	389.816	31.6	-170.301	386.976	205.8	-150.962	616.155
88.6	-10.7846	353.696	31.4	-13.7037	343.736	205.7	-86.2848	564.272		88.6	-146.19	389.816	31.4	-170.435	386.974	205.7	-150.382	618.618
88.8	-11.5883	353.382	31.2	-13.0947	343.737	205.6	-84.7825	566.289		88.8	-144.825	389.758	31.2	-171.09	387.004	205.6	-148.965	621.058
89	-11.2529	353.39	31	-12.8523	343.758	205.5	-83.7213	568.302		89	-144.828	389.897	31	-170.153	386.984	205.5	-147.633	623.512
89.2	-10.9431	353.54	30.8	-13.4502	343.803	205.4	-82.8763	570.318		89.2	-144.717	389.797	30.8	-171.103	386.997	205.4	-145.974	625.972
89.4	-11.3561	352.952	30.6	-13.1259	343.783	205.3	-82.2795	572.352		89.4	-143.849	389.376	30.6	-170.463	387.105	205.3	-142.545	628.443
89.6	-10.7263	352.808	30.4	-13.2456	343.772	205.2	-80.4179	574.42		89.6	-144.266	389.454	30.4	-170.56	386.969	205.2	-139.878	630.937
89.8	-10.7206	352.598	30.2	-13.1293	343.749	205.1	-78.4333	576.509		89.8	-143.574	389.308	30.2	-171.255	387.039	205.1	-136.968	633.459
90	-11.1602	352.799	30	-13.6336	343.78	205	-76.8937	578.621		90	-145.936	390.527	30	-171.439	387.051	205	-135.895	636.007
90.2	-11.217	352.574	29.8	-13.6417	343.729	204.9	-75.4716	580.744		90.2	-143.911	389.355	29.8	-172.161	387.036	204.9	-134.739	638.559
90.4	-10.5146	352.384	29.6	-13.5892	343.731	204.8	-74.1789	582.892		90.4	-140.44	387.878	29.6	-172.023	387.081	204.8	-133.244	641.103
90.6	-11.0309	352.185	29.4	-12.8988	343.731	204.7	-72.7451	585.066		90.6	-140.587	388.109	29.4	-171.823	387.13	204.7	-130.592	643.664
90.8	-10.7414	352.116	29.2	-13.4659	343.7	204.6	-71.2012	587.265		90.8	-141.051	388.267	29.2	-171.535	387.11	204.6	-128.992	646.246
91	-10.8011	351.841	29	-13.0893	343.818	204.5	-69.5425	589.486		91	-140.658	388.207	29	-171.816	387.157	204.5	-127.354	648.831
91.2	-10.8196	351.746	28.8	-13.3005	343.768	204.4	-67.9613	591.723		91.2	-140.438	387.988	28.8	-172.528	387.224	204.4	-125.85	651.41
91.4	-10.8014	351.676	28.6	-13.2338	343.754	204.3	-66.3858	593.983		91.4	-139.4	388.056	28.6	-173.027	387.221	204.3	-124.132	654.007
91.6	-10.9692	351.595	28.4	-13.5419	343.766	204.2	-65.059	596.262		91.6	-139.563	388.229	28.4	-172.136	387.202	204.2	-121.552	656.598
91.8	-11.2555	351.525	28.2	-12.8145	343.75	204.1	-64.1214	598.585		91.8	-140.753	388.298	28.2	-172.496	387.244	204.1	-118.231	659.213
92	-10.9587	351.533	28	-12.972	343.76	204	-62.5622	600.944		92	-140.269	388.261	28	-173.218	387.259	204	-114.775	661.864
92.2	-11.3903	351.112	27.8	-12.8561	343.746	203.9	-60.1696	603.333		92.2	-140.197	388.325	27.8	-172.691	387.237	203.9	-113.117	664.515
92.4	-11.3442	351.159	27.6	-13.3284	343.729	203.8	-58.2856	605.758		92.4	-139.973	388.362	27.6	-173.404	387.263	203.8	-110.99	667.17
92.6	-10.7829	351.202	27.4	-13.9707	343.735	203.7	-56.5496	608.204		92.6	-140.157	388.356	27.4	-172.579	387.328	203.7	-109.419	669.836
92.8	-10.3055	351.393	27.2	-13.1724	343.793	203.6	-55.0239	610.678		92.8	-139.8	388.416	27.2	-172.947	387.284	203.6	-107.321	672.488
93	-11.1944	351.271	27	-13.5674	343.786	203.5	-53.9117	613.173		93	-140.576	388.415	27	-173.051	387.254	203.5	-103.081	675.167
93.2	-10.9576	351.358	26.8	-13.1258	343.699	203.4	-52.9082	615.678		93.2	-140.274	388.397	26.8	-172.97	387.373	203.4	-98.0352	677.828
93.4	-11.1239	351.233	26.6	-13.6704	343.654	203.3	-51.7727	618.203		93.4	-140.251	388.216	26.6	-173.546	387.296	203.3	-94.6865	680.469
93.6	-10.3419	351.006	26.4	-13.1721	343.713	203.2	-50.1233	620.757		93.6	-139.959	388.385	26.4	-173.815	387.41	203.2	-89.9394	683.135
93.8	-10.7865	350.777	26.2	-13.2408	343.765	203.1	-47.8154	623.332		93.8	-139.131	388.36	26.2	-173.933	387.331	203.1	-87.4589	685.782
94	-10.9954	350.665	26	-13.8985	343.684	203	-46.1357	625.929		94	-140.015	388.348	26	-174.133	387.283	203	-86.4977	688.429
94.2	-10.5293	350.875	25.8	-13.3712	343.72	202.9	-45.2053	628.536		94.2	-139.475	388.456	25.8	-174.636	387.357	202.9	-81.6756	691.063
94.4	-11.1006	350.814	25.6	-13.043	343.702	202.8	-43.5483	631.161		94.4	-138.587	388.501	25.6	-174.923	387.293	202.8	-77.5269	693.676
94.6	-10.783	350.857	25.4	-12.9749	343.686	202.7	-42.3861	633.804		94.6	-139.722	388.499	25.4	-174.731	387.296	202.7	-73.0782	696.281
94.8	-11.143	350.45	25.2	-12.8522	343.776	202.6	-40.411	636.466		94.8	-139.209	388.483	25.2	-174.225	387.295	202.6	-67.4704	698.864
95	-10.6311	350.319	25	-13.7894	343.691	202.5	-38.8187	639.148		95	-138.953	388.479	25	-175.263	387.355	202.5	-63.2618	701.44
95.2	-10.8137	350.397	24.8	-13.1029	343.672	202.4	-35.948	641.859		95.2	-139.142	388.4	24.8	-174.32	387.351	202.4	-61.116	704.003
95.4	-10.2002	350.407	24.6	-13.2131	343.681	202.3	-34.093	644.594		95.4	-139.317	388.392	24.6	-174.336	387.379	202.3	-57.1456	706.552
95.6	-10.7244	350.334	24.4	-13.1533	343.719	202.2	-31.4029	647.368		95.6	-138.094	388.523	24.4	-175.4	387.239	202.2	-53.3861	709.112
95.8	-11.0881	350.423	24.2	-13.54	343.642	202.1	-28.4428	650.149		95.8	-138.402	388.405	24.2	-175.522	387.386	202.1	-46.7966	711.651
96	-10.9169	350.061	24	-13.3846	343.644	202	-25.0638	652.945		96	-138.682	388.452	24	-174.406	387.258	202	-43.5179	714.158
96.2	-10.4297	350.067	23.8	-13.1484	343.631	201.9	-22.5426	655.73		96.2	-138.321	388.381	23.8	-174.89	387.345	201.9	-44.9405	716.629
96.4	-10.8745	349.931	23.6	-13.4568	343.629	201.8	-21.3724	658.52		96.4	-139.202	388.326	23.6	-175.416	387.279	201.8	-44.7912	719.057
96.6	-10.1997	349.89	23.4	-13.0833	343.653	201.7	-19.2991	661.316		96.6	-137.573	388.365	23.4	-175.712	387.331	201.7	-43.3923	721.472
96.8	-10.5504	349.771	23.2	-13.3438	343.571	201.6	-13.794	664.136		96.8	-137.315	388.404	23.2	-176.059	387.24	201.6	-37.9238	723.863
97	-10.3923	349.991	23	-13.4089	343.518	201.5	-10.357	666.961		97	-136.504	388.389	23	-175.745	387.258	201.5	-32.6367	726.214
97.2	-10.4577	349.98	22.8	-13.4935	343.631	201.4	-8.87378	669.788		97.2	-138.036	388.481	22.8	-175.733	387.28	201.4	-24.4548	728.562
97.4	-11.4048	349.824	22.6	-13.0405	343.54	201.3	-6.63645	672.614		97.4	-136.965	388.482	22.6	-176.286	387.259	201.3	-15.3195	730.854
97.6	-10.7102	349.669	22.4	-12.9696	343.579	201.2	-3.78843	675.442		97.6	-136.891	388.398	22.4	-176.555	387.263	201.2	-10.7924	733.083
97.8	-10.9212	349.576	22.2	-13.0519	343.535	201.1	-1.35193	678.269		97.8	-136.887	388.416	22.2	-175.907	387.233	201.1	-7.83315	735.266
98	-10.268	349.599	22	-13.4103	343.577	201	1.94179	681.09		98	-137.101	388.392	22	-176.258	387.236	201	-5.39175	737.413
98.2	-10.5101	349.601	21.8	-13.3728	343.579	200.9	7.0215	683.925		98.2	-136.63	388.413	21.8	-176.683	387.212	200.9	-3.128	739.511
98.4	-10.8266	349.586	21.6	-13.5644	343.549	200.8	10.8628	686.743		98.4	-136.479	388.412	21.6	-176.382	387.2	200.8	1.08874	741.583
98.6	-11.0687	349.488	21.4	-13.637	343.625	200.7	12.3172	689.517		98.6	-136.612	388.478	21.4	-177.076	387.231	200.7	6.53592	743.589
98.8	-10.6798	349.281	21.2	-13.6383	343.512	200.6	14.9097	692.284		98.8	-137.257	388.542	21.2	-176.708	387.23	200.6	8.70344	745.549
99	-9.85941	349.286	21	-13.93	343.501	200.5	16.85	695.026		99	-137.042	388.49	21	-176.982	387.192	200.5	9.25087	747.419
99.2	-10.3718	349.166	20.8	-12.7512	343.542	200.4	19.195	697.762		99.2	-136.033	388.464	20.8	-177.395	387.101	200.4	11.6329	749.258
99.4	-11.1399	349.379	20.6	-13.4338	343.488	200.3	19.109	700.48		99.4	-136.544	388.511	20.6	-177.922	387.154	200.3	13.8687	751.055
99.6	-10.4923	349.353	20.4	-13.5261	343.536	200.2	23.6883	703.196		99.6	-135.632	388.502	20.4	-176.859	387.129	200.2	19.8053	752.784
99.8	-10.3084	349.496	20.2	-13.0786	343.536	200.1	31.7016	705.898		99.8	-135.414	388.514	20.2	-176.256	387.092	200.1	18.2043	754.428
100	-10.3943	349.178	20	-13.4521	343.402	200	35.2801	708.569		100	-135.813	388.534	20	-177.585	387.159	200	17.3157	756.029

## Sheet: Fig4A
Ensemble average	design
0.981	2.209
0.679	1.98
0.848	1.678
0.728	2.104
0.565	2.021
0.768	2.148
0.624	1.824
0.729	2.012
0.606	1.775
0.93	1.895
0.77	1.991
0.88	1.674
1.049	2.521
0.644	1.839
0.762	2.035
0.717	2.016
0.709	1.841

## Sheet: Fig4B
All-atom	backbone
1.192	0.987
1.287	1.144
1.09	0.756
1.348	1.183
1.482	1.229
1.348	1.181
0.816	0.668
1.344	1.197
1.2	1.023
0.599	0.49
1.258	1.123
1.084	0.753
0.827	0.726
1.4	1.167
1.222	1.103
1.344	1.197
1.202	1.004

## Sheet: Fig4C
residue	R-factor	Fold-factor
3	0.170437	0
4	0.31686	0
5	0.310644	-0.009
6	0.180138	0
7	0.166432	-0.013
8	0.333543	-0.005
9	0.173953	-0.031
10	0.316873	-0.004
11	0.180748	-0.016
12	0.235939	-0.024
13	0.15813	-0.003
14	0.146526	-0.009
15	0.254906	-0.013
16	0.32898	-0.018
17	0.240286	-0.002
18	0.333415	-0.015
19	0.273399	-0.018
20	0.265124	0.005
22	0.224007	-0.011
23	0.21961	-0.009
25	0.506561	-0.003
26	0.44225	-0.009
29	0.370598	0.002
30	0.426429	-0.001
32	0.258733	0
33	0.207357	-0.004
34	0.168312	-0.006
35	0.237767	-0.008
36	0.396033	-0.005
37	0.241103	-0.02
38	0.300586	-0.006
39	0.240145	-0.009
40	0.233096	-0.019
41	0.362721	-0.008
42	0.190557	-0.007
43	0.401868	-0.002
44	0.326	-0.019
45	0.321144	-0.026
46	0.2159	-0.014
47	0.410635	-0.005
48	0.302416	-0.002
49	0.476721	-0.001
50	0.42297	-0.006
51	0.336821	-0.008
52	0.37847	-0.004
53	0.475528	-0.004
54	0.364681	0
58	0.584353	0
62	0.471992	0.002
63	0.373975	-0.005
64	0.281144	0.011
65	0.458019	0.002
66	0.201517	0
67	0.447225	-0.012
68	0.479832	-0.012
69	0.456036	-0.025
70	0.521137	-0.019
71	0.472258	-0.014
72	0.30967	0.006
73	0.370197	-0.024
74	0.37275	-0.021
75	0.271496	-0.009
76	0.444015	-0.018
77	0.305035	-0.047
78	0.143616	-0.02
79	0.201591	-0.005
80	0.205795	0.001
81	0.261416	-0.02
82	0.406611	-0.005
83	0.355911	-0.01
84	0.226833	-0.015
85	0.199338	-0.004
86	0.29141	-0.003
94	0.511472	-0.002
95	0.200408	0.005
97	0.164101	-0.026
98	0.245661	-0.006
99	0.399629	-0.005
100	0.35485	-0.006
101	0.192608	-0.012
102	0.225445	-0.03
103	0.301079	-0.017
104	0.298039	-0.019
105	0.203851	-0.021
106	0.332606	-0.004
107	0.148407	-0.012
108	0.530039	-0.032
109	0.351037	-0.007
110	0.424269	-0.001
111	0.200894	-0.01
112	0.247662	-0.018
113	0.160319	-0.013
114	0.410637	0
115	0.226045	-0.015
116	0.370425	-0.007
117	0.276449	-0.017
118	0.421386	-0.009
119	0.220164	-0.003
120	0.402586	-0.005

[truncated: 43 more sheets: Fig4D, Fig5A, Fig5B, Fig5C, Fig5D, Fig6C, Fig6D, Fig6E, Fig7B,C, Fig7D, Fig7F, Fig7G, Fig7H, Fig7I, Fig8A, Fig8B, Fig8D, sf1, sf3, sf4 …]
